# Supplementary material for: Tracking Extended-Spectrum β-Lactamase-Producing Escherichia coli Across Human Communities and Dairy Ecosystems: A One Health Investigation
Source: Antibiotics (Basel). 2026 Jun 9;15(6):588. doi: 10.3390/antibiotics15060588 (PMC13295653; doi:10.3390/antibiotics15060588)
Supplement: Supplementary file 1 [file antibiotics-15-00588-s001.zip › Table_S1.xlsx]

## Sheet: AMRFinderPlus Gene
AMC ID	sample_type	Sequence Type	Phylogroup	NUM FOUND	aac(3)-IId	aac(3)-IIe	aac(3)-VIa	aac(6')-Ib-cr5	aadA1	aadA16	aadA2	aadA22	aadA5	acrF	aph(3'')-Ib	aph(3')-Ia	aph(6)-Id	arr-2	arr-3	blaCMY-13	blaCMY-2	blaCMY-4	blaCMY-42	blaCTX-M-1	blaCTX-M-115	blaCTX-M-14	blaCTX-M-15	blaCTX-M-24	blaCTX-M-27	blaCTX-M-3	blaCTX-M-32	blaCTX-M-55	blaCTX-M-65	blaDHA-1	blaEC	blaEC-5	blaLAP-2	blaNDM-5	blaOXA-1	blaOXA-10	blaSHV-2A	blaTEM	blaTEM-1	blaTEM-176	blaTEM-214	ble	catA1	cmlA1	cmlA5
AMC678	Calf Feces	155	B1	5										acrF													blaCTX-M-15								blaEC
AMC680	Calf Feces	58	B1	5										acrF																blaCTX-M-3					blaEC
AMC681	Calf Feces	46	A	11			aac(3)-VIa		aadA1					acrF	aph(3'')-Ib		aph(6)-Id																		blaEC						blaSHV-2A
AMC683	Calf Feces	6316	B1	6										acrF																blaCTX-M-3					blaEC
AMC684	Dry Cow Feces	6316	B1	6										acrF																blaCTX-M-3					blaEC
AMC686	Dry Cow Feces	6316	B1	6										acrF																blaCTX-M-3					blaEC
AMC688	Dry Cow Feces	6316	B1	6										acrF																blaCTX-M-3					blaEC
AMC690	Milking Cow Feces	6316	B1	6										acrF																blaCTX-M-3					blaEC
AMC692	Milking Cow Feces	6316	B1	6										acrF																blaCTX-M-3					blaEC
AMC694	Milking Cow Feces	6316	B1	7										acrF																blaCTX-M-3					blaEC
AMC696	Manure Pit	6316	B1	6										acrF																blaCTX-M-3					blaEC
AMC698	Manure Pit	6316	B1	6										acrF																blaCTX-M-3					blaEC
AMC700	Manure Pit	6316	B1	6										acrF																blaCTX-M-3					blaEC
AMC702	Calf Feces	744	A	16									aadA5	acrF	aph(3'')-Ib	aph(3')-Ia	aph(6)-Id											blaCTX-M-24							blaEC								blaTEM-1				catA1
AMC705	Calf Feces	765	B1	4										acrF																					blaEC
AMC707	Calf Feces	515	B1	9									aadA5	acrF													blaCTX-M-15								blaEC							blaTEM
AMC712	Dry Cow Feces	388	B1	4										acrF																					blaEC
AMC714	Milking Cow Feces	2035	A	5										acrF																					blaEC
AMC718	Milking Cow Feces	642	B1	10	aac(3)-IId									acrF				arr-2														blaCTX-M-55			blaEC
AMC721	Manure Pit	20	B1	11	aac(3)-IId									acrF				arr-2														blaCTX-M-55			blaEC
AMC722	Manure Pit	2179	B1	9										acrF																			blaCTX-M-65		blaEC
AMC744	Wastewater Influent	517	B1	15		aac(3)-IIe								acrF	aph(3'')-Ib	aph(3')-Ia	aph(6)-Id															blaCTX-M-55			blaEC								blaTEM-1
AMC745	Wastewater Influent	517	B1	15		aac(3)-IIe								acrF	aph(3'')-Ib	aph(3')-Ia	aph(6)-Id															blaCTX-M-55			blaEC								blaTEM-1
AMC747	Wastewater Influent	73	B2	7					aadA1					acrF													blaCTX-M-15									blaEC-5						blaTEM
AMC775	Manured Soil	46	A	11			aac(3)-VIa		aadA1					acrF	aph(3'')-Ib		aph(6)-Id																		blaEC						blaSHV-2A
AMC778	Calf Feces	38	D	6										acrF													blaCTX-M-15								blaEC
AMC780	Calf Feces	38	D	6										acrF													blaCTX-M-15								blaEC
AMC782	Calf Feces	38	D	6										acrF													blaCTX-M-15								blaEC
AMC784	Dry Cow Feces	38	D	6										acrF													blaCTX-M-15								blaEC
AMC786	Dry Cow Feces	38	D	6										acrF													blaCTX-M-15								blaEC
AMC788	Dry Cow Feces	38	D	6										acrF													blaCTX-M-15								blaEC
AMC790	Milking Cow Feces	38	D	6										acrF													blaCTX-M-15								blaEC
AMC792	Milking Cow Feces	38	D	6										acrF													blaCTX-M-15								blaEC
AMC802	Calf Feces	69	D	10										acrF	aph(3'')-Ib	aph(3')-Ia	aph(6)-Id												blaCTX-M-27						blaEC
AMC804	Calf Feces	224	B1	12									aadA5	acrF	aph(3'')-Ib		aph(6)-Id															blaCTX-M-55			blaEC
AMC805	Calf Feces	224	B1	12									aadA5	acrF	aph(3'')-Ib		aph(6)-Id															blaCTX-M-55			blaEC
AMC807	Dry Cow Feces	224	B1	12									aadA5	acrF	aph(3'')-Ib		aph(6)-Id															blaCTX-M-55			blaEC
AMC810	Dry Cow Feces	69	D	10										acrF	aph(3'')-Ib	aph(3')-Ia	aph(6)-Id												blaCTX-M-27						blaEC
AMC811	Dry Cow Feces	224	B1	12									aadA5	acrF	aph(3'')-Ib		aph(6)-Id															blaCTX-M-55			blaEC
AMC813	Milking Cow Feces	224	B1	12									aadA5	acrF	aph(3'')-Ib		aph(6)-Id															blaCTX-M-55			blaEC
AMC815	Milking Cow Feces	38	D	6										acrF													blaCTX-M-15								blaEC
AMC817	Milking Cow Feces	58	B1	12										acrF	aph(3'')-Ib	aph(3')-Ia	aph(6)-Id															blaCTX-M-55			blaEC							blaTEM
AMC819	Manure Pit	155	B1	14		aac(3)-IIe			aadA1				aadA5	acrF																		blaCTX-M-55			blaEC
AMC862	Wastewater Influent	131	B2	5										acrF															blaCTX-M-27						blaEC
AMC864	Wastewater Influent	457	F	13		aac(3)-IIe			aadA1					acrF																		blaCTX-M-55			blaEC
AMC865	Wastewater Influent	219	E	6										acrF													blaCTX-M-15								blaEC
AMC873	Wastewater Influent	2179	B1	6										acrF													blaCTX-M-15								blaEC								blaTEM-1
AMC875	Wastewater Influent	38	D	12							aadA2			acrF	aph(3'')-Ib		aph(6)-Id									blaCTX-M-14									blaEC
AMC877	Wastewater Influent	1598	A	18									aadA5	acrF	aph(3'')-Ib		aph(6)-Id					blaCMY-4					blaCTX-M-15								blaEC								blaTEM-1
AMC880	Calf Feces	648	F	17							aadA2			acrF	aph(3'')-Ib		aph(6)-Id								blaCTX-M-115										blaEC							blaTEM					catA1
AMC881	Calf Feces	10	A	14									aadA5	acrF	aph(3'')-Ib	aph(3')-Ia	aph(6)-Id										blaCTX-M-15								blaEC								blaTEM-1
AMC883	Dry Cow Feces	10	A	20	aac(3)-IId						aadA2			acrF	aph(3'')-Ib		aph(6)-Id	arr-2														blaCTX-M-55			blaEC								blaTEM-1
AMC885	Dry Cow Feces	154	B1	5										acrF															blaCTX-M-27						blaEC
AMC887	Dry Cow Feces	1642	B1	17	aac(3)-IId									acrF	aph(3'')-Ib	aph(3')-Ia	aph(6)-Id	arr-2														blaCTX-M-55			blaEC								blaTEM-1
AMC889	Milking Cow Feces	10	A	14									aadA5	acrF	aph(3'')-Ib	aph(3')-Ia	aph(6)-Id										blaCTX-M-15								blaEC								blaTEM-1
AMC892	Milking Cow Feces	19157	A	11			aac(3)-VIa		aadA1					acrF	aph(3'')-Ib		aph(6)-Id																		blaEC						blaSHV-2A
AMC894	Manure Pit	648	F	17							aadA2			acrF	aph(3'')-Ib		aph(6)-Id								blaCTX-M-115										blaEC							blaTEM					catA1
AMC896	Manure Pit	648	F	17							aadA2			acrF	aph(3'')-Ib		aph(6)-Id								blaCTX-M-115										blaEC							blaTEM					catA1
AMC898	Manure Pit	648	F	17							aadA2			acrF	aph(3'')-Ib		aph(6)-Id								blaCTX-M-115										blaEC							blaTEM					catA1
AMC901	Calf Feces	29	B1	8										acrF	aph(3'')-Ib		aph(6)-Id										blaCTX-M-15								blaEC
AMC903	Calf Feces	19154	A	10									aadA5	acrF														blaCTX-M-24							blaEC
AMC905	Calf Feces	10565	B1	13	aac(3)-IId									acrF		aph(3')-Ia		arr-2														blaCTX-M-55			blaEC
AMC907	Dry Cow Feces	19154	A	10									aadA5	acrF														blaCTX-M-24							blaEC
AMC909	Dry Cow Feces	10565	B1	13	aac(3)-IId									acrF		aph(3')-Ia		arr-2														blaCTX-M-55			blaEC
AMC911	Dry Cow Feces	69	D	10										acrF	aph(3'')-Ib	aph(3')-Ia	aph(6)-Id												blaCTX-M-27						blaEC
AMC913	Milking Cow Feces	2524	A	12									aadA5	acrF	aph(3'')-Ib		aph(6)-Id															blaCTX-M-55			blaEC
AMC915	Milking Cow Feces	2524	A	12									aadA5	acrF	aph(3'')-Ib		aph(6)-Id															blaCTX-M-55			blaEC
AMC917	Milking Cow Feces	2524	A	12									aadA5	acrF	aph(3'')-Ib		aph(6)-Id															blaCTX-M-55			blaEC
AMC919	Manure Pit	58	B1	9										acrF	aph(3'')-Ib	aph(3')-Ia	aph(6)-Id															blaCTX-M-55			blaEC
AMC922	Manure Pit	58	B1	8										acrF	aph(3'')-Ib		aph(6)-Id															blaCTX-M-55			blaEC
AMC923	Manure Pit	58	B1	9										acrF	aph(3'')-Ib	aph(3')-Ia	aph(6)-Id															blaCTX-M-55			blaEC
AMC924	Surface Water	69	D	10										acrF	aph(3'')-Ib	aph(3')-Ia	aph(6)-Id												blaCTX-M-27						blaEC
AMC926	Surface Water	69	D	17					aadA1		aadA2			acrF	aph(3'')-Ib		aph(6)-Id										blaCTX-M-15								blaEC								blaTEM-1					cmlA1
AMC928	Surface Water	398	A	5										acrF																	blaCTX-M-32				blaEC
AMC930	Surface Water	1125	B1	5										acrF													blaCTX-M-15								blaEC
AMC973	Calf Feces	58	B1	8										acrF													blaCTX-M-15								blaEC
AMC974	Calf Feces	69	D	13										acrF	aph(3'')-Ib	aph(3')-Ia	aph(6)-Id										blaCTX-M-15								blaEC								blaTEM-1
AMC976	Calf Feces	58	B1	9										acrF		aph(3')-Ia											blaCTX-M-15								blaEC
AMC1000	Calf Feces	2064	E	10									aadA5	acrF														blaCTX-M-24							blaEC
AMC1002	Calf Feces	361	A	16					aadA1		aadA2			acrF		aph(3')-Ia											blaCTX-M-15								blaEC								blaTEM-1					cmlA1
AMC1005	Calf Feces	515	B1	15									aadA5	acrF	aph(3'')-Ib		aph(6)-Id										blaCTX-M-15								blaEC							blaTEM	blaTEM-1
AMC1006	Dry Cow Feces	162	B1	9										acrF	aph(3'')-Ib		aph(6)-Id										blaCTX-M-15								blaEC
AMC1008	Dry Cow Feces	361	A	16					aadA1		aadA2			acrF		aph(3')-Ia											blaCTX-M-15								blaEC								blaTEM-1					cmlA1
AMC1011	Dry Cow Feces	361	A	16					aadA1		aadA2			acrF		aph(3')-Ia											blaCTX-M-15								blaEC								blaTEM-1					cmlA1
AMC1016	Milking Cow Feces	19159	A	11	aac(3)-IId									acrF				arr-2														blaCTX-M-55			blaEC
AMC1018	Manure Pit	19159	A	17	aac(3)-IId								aadA5	acrF		aph(3')-Ia										blaCTX-M-14									blaEC									blaTEM-176
AMC1020	Manure Pit	155	B1	13					aadA1		aadA2			acrF		aph(3')-Ia													blaCTX-M-27						blaEC								blaTEM-1					cmlA1
AMC1022	Manure Pit	648	F	19							aadA2		aadA5	acrF	aph(3'')-Ib		aph(6)-Id								blaCTX-M-115										blaEC							blaTEM					catA1
AMC1024	Surface Water	46	A	11			aac(3)-VIa		aadA1					acrF	aph(3'')-Ib		aph(6)-Id																		blaEC						blaSHV-2A
AMC1025	Surface Water	46	A	11			aac(3)-VIa		aadA1					acrF	aph(3'')-Ib		aph(6)-Id																		blaEC						blaSHV-2A
AMC1027	Surface Water	6316	B1	6										acrF																blaCTX-M-3					blaEC
AMC1033	Wastewater Influent	73	B2	7					aadA1					acrF													blaCTX-M-15									blaEC-5						blaTEM
AMC1035	Wastewater Influent	73	B2	7					aadA1					acrF													blaCTX-M-15									blaEC-5						blaTEM
AMC1037	Wastewater Influent	73	B2	7					aadA1					acrF													blaCTX-M-15									blaEC-5						blaTEM
AMC1039	Wastewater Effluent	19161	B1	19	aac(3)-IId								aadA5	acrF	aph(3'')-Ib		aph(6)-Id												blaCTX-M-27						blaEC		blaLAP-2						blaTEM-1
AMC1041	Wastewater Effluent	361	A	16					aadA1		aadA2			acrF		aph(3')-Ia											blaCTX-M-15								blaEC								blaTEM-1					cmlA1
AMC1089	Calf Feces	38	D	6										acrF													blaCTX-M-15								blaEC
AMC1100	Milking Cow Feces	38	D	4										acrF																					blaEC
AMC1114	Calf Feces	1284	A	16	aac(3)-IId								aadA5	acrF	aph(3'')-Ib		aph(6)-Id									blaCTX-M-14									blaEC
AMC1115	Calf Feces	4385	B1	4										acrF															blaCTX-M-27						blaEC
AMC1117	Calf Feces	1284	A	16	aac(3)-IId								aadA5	acrF	aph(3'')-Ib		aph(6)-Id									blaCTX-M-14									blaEC
AMC1119	Dry Cow Feces	657	G	16	aac(3)-IId									acrF	aph(3'')-Ib	aph(3')-Ia	aph(6)-Id	arr-2														blaCTX-M-55			blaEC
AMC1121	Dry Cow Feces	4392	B1	5										acrF																					blaEC						blaSHV-2A
AMC1128	Surface Water	155	B1	4										acrF																					blaEC
AMC1129	Surface Water	19155	F	3										acrF																					blaEC
AMC1167	Wastewater Influent	443	B1	15										acrF									blaCMY-42											blaDHA-1	blaEC												catA1
AMC1169	Wastewater Influent	443	B1	15										acrF									blaCMY-42											blaDHA-1	blaEC												catA1
AMC1170	Wastewater Influent	1049	B1	6										acrF													blaCTX-M-15								blaEC								blaTEM-1
AMC1171	Wastewater Influent	443	B1	15										acrF									blaCMY-42											blaDHA-1	blaEC												catA1
AMC1172	Wastewater Influent	443	B1	15										acrF									blaCMY-42											blaDHA-1	blaEC												catA1
AMC1173	Wastewater Influent	648	F	19									aadA5	acrF																				blaDHA-1	blaEC			blaNDM-5					blaTEM-1			ble	catA1
AMC1175	Wastewater Influent	443	B1	15										acrF									blaCMY-42											blaDHA-1	blaEC												catA1
AMC1176	Wastewater Influent	443	B1	15										acrF									blaCMY-42											blaDHA-1	blaEC												catA1
AMC1177	Wastewater Influent	1049	B1	6										acrF													blaCTX-M-15								blaEC								blaTEM-1
AMC1190	Calf Feces	10	A	14									aadA5	acrF	aph(3'')-Ib	aph(3')-Ia	aph(6)-Id										blaCTX-M-15								blaEC								blaTEM-1
AMC1193	Calf Feces	10	A	14									aadA5	acrF	aph(3'')-Ib	aph(3')-Ia	aph(6)-Id										blaCTX-M-15								blaEC								blaTEM-1
AMC1195	Calf Feces	10	A	14									aadA5	acrF	aph(3'')-Ib	aph(3')-Ia	aph(6)-Id										blaCTX-M-15								blaEC								blaTEM-1
AMC1203	Milking Cow Feces	19156	A	5										acrF															blaCTX-M-27						blaEC
AMC1204	Milking Cow Feces	19156	A	5										acrF															blaCTX-M-27						blaEC
AMC1207	Manure Pit	10	A	14									aadA5	acrF	aph(3'')-Ib	aph(3')-Ia	aph(6)-Id										blaCTX-M-15								blaEC								blaTEM-1
AMC1210	Manure Pit	10	A	14									aadA5	acrF	aph(3'')-Ib	aph(3')-Ia	aph(6)-Id										blaCTX-M-15								blaEC								blaTEM-1
AMC1215	Calf Feces	19160	B1	14									aadA5	acrF	aph(3'')-Ib		aph(6)-Id															blaCTX-M-55			blaEC								blaTEM-1
AMC1218	Calf Feces	19154	A	10									aadA5	acrF														blaCTX-M-24							blaEC
AMC1220	Calf Feces	109	B1	13									aadA5	acrF	aph(3'')-Ib		aph(6)-Id															blaCTX-M-55			blaEC
AMC1223	Dry Cow Feces	10565	B1	13	aac(3)-IId									acrF		aph(3')-Ia		arr-2														blaCTX-M-55			blaEC
AMC1227	Milking Cow Feces	2524	A	12									aadA5	acrF	aph(3'')-Ib		aph(6)-Id															blaCTX-M-55			blaEC
AMC1233	Manure Pit	2524	A	12									aadA5	acrF	aph(3'')-Ib		aph(6)-Id															blaCTX-M-55			blaEC
AMC1235	Manure Pit	2524	A	12									aadA5	acrF	aph(3'')-Ib		aph(6)-Id															blaCTX-M-55			blaEC
AMC1237	Manure Pit	2524	A	12									aadA5	acrF	aph(3'')-Ib		aph(6)-Id															blaCTX-M-55			blaEC
AMC1279	Surface Water	131	B2	3										acrF																					blaEC
AMC1280	Surface Water	1385	B2	3										acrF																					blaEC
AMC1309	Calf Feces	34	A	10										acrF	aph(3'')-Ib	aph(3')-Ia	aph(6)-Id																		blaEC
AMC1311	Calf Feces	155	B1	5										acrF													blaCTX-M-15								blaEC
AMC1313	Calf Feces	155	B1	5										acrF													blaCTX-M-15								blaEC
AMC1327	Manure Pit	155	B1	5										acrF													blaCTX-M-15								blaEC
AMC1329	Manure Pit	155	B1	4										acrF																					blaEC
AMC1331	Manure Pit	155	B1	5										acrF													blaCTX-M-15								blaEC
AMC1334	Calf Feces	69	D	7										acrF	aph(3'')-Ib		aph(6)-Id												blaCTX-M-27						blaEC								blaTEM-1
AMC1336	Calf Feces	515	B1	15									aadA5	acrF	aph(3'')-Ib		aph(6)-Id										blaCTX-M-15								blaEC							blaTEM	blaTEM-1
AMC1337	Calf Feces	515	B1	14									aadA5	acrF	aph(3'')-Ib		aph(6)-Id										blaCTX-M-15								blaEC							blaTEM
AMC1345	Milking Cow Feces	3018	E	11	aac(3)-IId									acrF				arr-2														blaCTX-M-55			blaEC
AMC1347	Milking Cow Feces	446	B1	9					aadA1					acrF																					blaEC						blaSHV-2A
AMC1349	Milking Cow Feces	154	B1	10										acrF	aph(3'')-Ib		aph(6)-Id																		blaEC								blaTEM-1
AMC1351	Manure Pit	58	B1	15					aadA1					acrF	aph(3'')-Ib		aph(6)-Id																		blaEC						blaSHV-2A		blaTEM-1
AMC1353	Manure Pit	58	B1	14					aadA1		aadA2			acrF													blaCTX-M-15								blaEC													cmlA1
AMC1355	Manure Pit	642	B1	10	aac(3)-IId									acrF				arr-2														blaCTX-M-55			blaEC
AMC1357	Manured Soil	10	A	10										acrF	aph(3'')-Ib		aph(6)-Id																		blaEC								blaTEM-1
AMC1359	Manured Soil	3018	E	12									aadA5	acrF	aph(3'')-Ib		aph(6)-Id															blaCTX-M-55			blaEC
AMC1419	Calf Feces	3018	E	12									aadA5	acrF	aph(3'')-Ib		aph(6)-Id															blaCTX-M-55			blaEC
AMC1421	Calf Feces	3018	E	12									aadA5	acrF	aph(3'')-Ib		aph(6)-Id															blaCTX-M-55			blaEC
AMC1423	Calf Feces	3018	E	12									aadA5	acrF	aph(3'')-Ib		aph(6)-Id															blaCTX-M-55			blaEC
AMC1425	Dry Cow Feces	58	B1	6										acrF													blaCTX-M-15								blaEC
AMC1436	Manure Pit	1049	B1	5										acrF														blaCTX-M-24							blaEC
AMC1438	Manure Pit	695	A	5										acrF																					blaEC						blaSHV-2A
AMC1440	Manure Pit	1049	B1	5										acrF														blaCTX-M-24							blaEC
AMC1452	Dry Cow Feces	1665	B1	4										acrF																					blaEC
AMC1473	Surface Water	3018	E	12									aadA5	acrF	aph(3'')-Ib		aph(6)-Id															blaCTX-M-55			blaEC
AMC1475	Surface Water	3018	E	12									aadA5	acrF	aph(3'')-Ib		aph(6)-Id															blaCTX-M-55			blaEC
AMC1476	Surface Water	3018	E	12									aadA5	acrF	aph(3'')-Ib		aph(6)-Id															blaCTX-M-55			blaEC
AMC1521	Wastewater Influent	10	A	12										acrF	aph(3'')-Ib		aph(6)-Id										blaCTX-M-15								blaEC
AMC1522	Wastewater Influent	10	A	12										acrF	aph(3'')-Ib		aph(6)-Id										blaCTX-M-15								blaEC
AMC1525	Wastewater Influent	10	A	12										acrF	aph(3'')-Ib		aph(6)-Id										blaCTX-M-15								blaEC
AMC1545	Wastewater Influent	219	E	15									aadA5	acrF	aph(3'')-Ib		aph(6)-Id										blaCTX-M-15								blaEC
AMC1546	Wastewater Influent	3580	B1	5										acrF													blaCTX-M-15								blaEC
AMC1547	Wastewater Effluent	38	D	10							aadA2			acrF												blaCTX-M-14									blaEC
AMC1549	Wastewater Effluent	38	D	10							aadA2			acrF												blaCTX-M-14									blaEC
AMC1551	Wastewater Effluent	131	B2	14									aadA5	acrF	aph(3'')-Ib		aph(6)-Id												blaCTX-M-27						blaEC
AMC1565	Calf Feces	19154	A	10									aadA5	acrF														blaCTX-M-24							blaEC
AMC1567	Calf Feces	19154	A	10									aadA5	acrF														blaCTX-M-24							blaEC
AMC1570	Calf Feces	69	D	10										acrF	aph(3'')-Ib	aph(3')-Ia	aph(6)-Id												blaCTX-M-27						blaEC
AMC1571	Dry Cow Feces	19154	A	10									aadA5	acrF														blaCTX-M-24							blaEC
AMC1573	Dry Cow Feces	19154	A	10									aadA5	acrF														blaCTX-M-24							blaEC
AMC1576	Milking Cow Feces	69	D	10										acrF	aph(3'')-Ib	aph(3')-Ia	aph(6)-Id												blaCTX-M-27						blaEC
AMC1578	Milking Cow Feces	69	D	10										acrF	aph(3'')-Ib	aph(3')-Ia	aph(6)-Id												blaCTX-M-27						blaEC
AMC1580	Milking Cow Feces	201	B1	13	aac(3)-IId									acrF		aph(3')-Ia		arr-2														blaCTX-M-55			blaEC
AMC1582	Manure Pit	2524	A	12									aadA5	acrF	aph(3'')-Ib		aph(6)-Id															blaCTX-M-55			blaEC
AMC1584	Manure Pit	2524	A	12									aadA5	acrF	aph(3'')-Ib		aph(6)-Id															blaCTX-M-55			blaEC
AMC1586	Manure Pit	2524	A	12									aadA5	acrF	aph(3'')-Ib		aph(6)-Id															blaCTX-M-55			blaEC
AMC1590	Calf Feces	10	A	14									aadA5	acrF	aph(3'')-Ib	aph(3')-Ia	aph(6)-Id										blaCTX-M-15								blaEC								blaTEM-1
AMC1592	Calf Feces	10	A	14									aadA5	acrF	aph(3'')-Ib	aph(3')-Ia	aph(6)-Id										blaCTX-M-15								blaEC								blaTEM-1
AMC1593	Calf Feces	10	A	14									aadA5	acrF	aph(3'')-Ib	aph(3')-Ia	aph(6)-Id										blaCTX-M-15								blaEC								blaTEM-1
AMC1601	Milking Cow Feces	648	F	17							aadA2			acrF	aph(3'')-Ib		aph(6)-Id								blaCTX-M-115										blaEC							blaTEM					catA1
AMC1647	Calf Feces	19158	B1	6										acrF															blaCTX-M-27						blaEC
AMC1649	Calf Feces	19158	B1	6										acrF															blaCTX-M-27						blaEC
AMC1651	Calf Feces	19158	B1	6										acrF															blaCTX-M-27						blaEC
AMC1671	Calf Feces	543	E	5										acrF															blaCTX-M-27						blaEC
AMC1674	Calf Feces	515	B1	9									aadA5	acrF													blaCTX-M-15								blaEC							blaTEM
AMC1675	Calf Feces	515	B1	9									aadA5	acrF													blaCTX-M-15								blaEC							blaTEM
AMC1679	Dry Cow Feces	11431	B1	6										acrF													blaCTX-M-15								blaEC								blaTEM-1
AMC1691	Manure Pit	10	A	12										acrF	aph(3'')-Ib		aph(6)-Id										blaCTX-M-15								blaEC
AMC1693	Manure Pit	10	A	12										acrF	aph(3'')-Ib		aph(6)-Id										blaCTX-M-15								blaEC
AMC1761	Wastewater Influent	410	C	14		aac(3)-IIe			aadA1					acrF		aph(3')-Ia																blaCTX-M-55			blaEC
AMC1764	Wastewater Influent	410	C	12					aadA1					acrF		aph(3')-Ia																blaCTX-M-55			blaEC
AMC1766	Wastewater Influent	73	B2	7					aadA1					acrF													blaCTX-M-15									blaEC-5						blaTEM
AMC1784	Calf Feces	202	A	18				aac(6')-Ib-cr5		aadA16				acrF	aph(3'')-Ib		aph(6)-Id		arr-3							blaCTX-M-14									blaEC		blaLAP-2						blaTEM-1
AMC1788	Dry Cow Feces	202	A	18				aac(6')-Ib-cr5		aadA16				acrF	aph(3'')-Ib		aph(6)-Id		arr-3							blaCTX-M-14									blaEC		blaLAP-2						blaTEM-1
AMC1805	Calf Feces	3018	E	12									aadA5	acrF	aph(3'')-Ib		aph(6)-Id															blaCTX-M-55			blaEC
AMC1807	Calf Feces	88	C	18					aadA1		aadA2			acrF	aph(3'')-Ib	aph(3')-Ia	aph(6)-Id				blaCMY-2														blaEC				blaOXA-1								catA1
AMC1808	Calf Feces	3018	E	12									aadA5	acrF	aph(3'')-Ib		aph(6)-Id															blaCTX-M-55			blaEC
AMC1809	Calf Feces	3018	E	12									aadA5	acrF	aph(3'')-Ib		aph(6)-Id															blaCTX-M-55			blaEC
AMC1810	Dry Cow Feces	1125	B1	7										acrF	aph(3'')-Ib		aph(6)-Id																		blaEC
AMC1813	Dry Cow Feces	602	B1	11			aac(3)-VIa		aadA1					acrF	aph(3'')-Ib		aph(6)-Id																		blaEC						blaSHV-2A
AMC1814	Dry Cow Feces	88	C	18					aadA1		aadA2			acrF	aph(3'')-Ib	aph(3')-Ia	aph(6)-Id				blaCMY-2														blaEC				blaOXA-1								catA1
AMC1819	Milking Cow Feces	8651	D	11			aac(3)-VIa		aadA1					acrF	aph(3'')-Ib		aph(6)-Id																		blaEC						blaSHV-2A
AMC1824	Manure Pit	88	C	18					aadA1		aadA2			acrF	aph(3'')-Ib	aph(3')-Ia	aph(6)-Id				blaCMY-2														blaEC				blaOXA-1								catA1
AMC1863	Wastewater Influent	224	B1	13							aadA2			acrF													blaCTX-M-15								blaEC												catA1
AMC1866	Wastewater Influent	127	B2	4										acrF													blaCTX-M-15								blaEC
AMC1867	Wastewater Influent	2179	B1	7										acrF													blaCTX-M-15								blaEC								blaTEM-1
AMC1869	Wastewater Effluent	58	B1	7										acrF													blaCTX-M-15								blaEC
AMC1870	Wastewater Effluent	540	A	13							aadA2			acrF													blaCTX-M-15								blaEC								blaTEM-1
AMC1872	Wastewater Effluent	2041	A	12										acrF	aph(3'')-Ib		aph(6)-Id										blaCTX-M-15								blaEC								blaTEM-1
AMC1882	Calf Feces	648	F	17							aadA2			acrF	aph(3'')-Ib		aph(6)-Id								blaCTX-M-115										blaEC							blaTEM					catA1
AMC1884	Calf Feces	648	F	17							aadA2			acrF	aph(3'')-Ib		aph(6)-Id								blaCTX-M-115										blaEC							blaTEM					catA1
AMC1886	Calf Feces	648	F	17							aadA2			acrF	aph(3'')-Ib		aph(6)-Id								blaCTX-M-115										blaEC							blaTEM					catA1
AMC1888	Dry Cow Feces	648	F	17							aadA2			acrF	aph(3'')-Ib		aph(6)-Id								blaCTX-M-115										blaEC							blaTEM					catA1
AMC1890	Dry Cow Feces	648	F	17							aadA2			acrF	aph(3'')-Ib		aph(6)-Id								blaCTX-M-115										blaEC							blaTEM					catA1
AMC1892	Dry Cow Feces	648	F	17							aadA2			acrF	aph(3'')-Ib		aph(6)-Id								blaCTX-M-115										blaEC							blaTEM					catA1
AMC1894	Milking Cow Feces	648	F	17							aadA2			acrF	aph(3'')-Ib		aph(6)-Id								blaCTX-M-115										blaEC							blaTEM					catA1
AMC1896	Milking Cow Feces	642	B1	13	aac(3)-IId									acrF				arr-2														blaCTX-M-55			blaEC		blaLAP-2
AMC1898	Milking Cow Feces	648	F	8										acrF											blaCTX-M-115										blaEC
AMC1900	Manure Pit	648	F	17							aadA2			acrF	aph(3'')-Ib		aph(6)-Id								blaCTX-M-115										blaEC							blaTEM					catA1
AMC1902	Manure Pit	648	F	17							aadA2			acrF	aph(3'')-Ib		aph(6)-Id								blaCTX-M-115										blaEC							blaTEM					catA1
AMC1904	Manure Pit	648	F	17							aadA2			acrF	aph(3'')-Ib		aph(6)-Id								blaCTX-M-115										blaEC							blaTEM					catA1
AMC1909	Calf Feces	446	B1	14									aadA5	acrF	aph(3'')-Ib		aph(6)-Id															blaCTX-M-55			blaEC								blaTEM-1
AMC1910	Calf Feces	2524	A	12									aadA5	acrF	aph(3'')-Ib		aph(6)-Id															blaCTX-M-55			blaEC
AMC1911	Calf Feces	19154	A	10									aadA5	acrF														blaCTX-M-24							blaEC
AMC1913	Calf Feces	29	B1	8										acrF	aph(3'')-Ib		aph(6)-Id										blaCTX-M-15								blaEC
AMC1916	Dry Cow Feces	201	B1	10	aac(3)-IId									acrF				arr-2														blaCTX-M-55			blaEC
AMC1918	Dry Cow Feces	201	B1	11	aac(3)-IId									acrF				arr-2														blaCTX-M-55			blaEC
AMC1920	Milking Cow Feces	2524	A	12									aadA5	acrF	aph(3'')-Ib		aph(6)-Id															blaCTX-M-55			blaEC
AMC1922	Milking Cow Feces	2524	A	12									aadA5	acrF	aph(3'')-Ib		aph(6)-Id															blaCTX-M-55			blaEC
AMC1924	Milking Cow Feces	2524	A	12									aadA5	acrF	aph(3'')-Ib		aph(6)-Id															blaCTX-M-55			blaEC
AMC1926	Manure Pit	2524	A	12									aadA5	acrF	aph(3'')-Ib		aph(6)-Id															blaCTX-M-55			blaEC
AMC1929	Manure Pit	2524	A	12									aadA5	acrF	aph(3'')-Ib		aph(6)-Id															blaCTX-M-55			blaEC
AMC1930	Manure Pit	2524	A	12									aadA5	acrF	aph(3'')-Ib		aph(6)-Id															blaCTX-M-55			blaEC
AMC1934	Surface Water	648	F	17							aadA2			acrF	aph(3'')-Ib		aph(6)-Id								blaCTX-M-115										blaEC							blaTEM					catA1
AMC1993	Calf Feces	753	E	14	aac(3)-IId									acrF	aph(3'')-Ib	aph(3')-Ia	aph(6)-Id												blaCTX-M-27						blaEC								blaTEM-1
AMC1994	Calf Feces	753	E	14	aac(3)-IId									acrF	aph(3'')-Ib	aph(3')-Ia	aph(6)-Id												blaCTX-M-27						blaEC								blaTEM-1
AMC1996	Dry Cow Feces	6316	B1	6										acrF																blaCTX-M-3					blaEC
AMC2004	Milking Cow Feces	155	B1	5										acrF													blaCTX-M-15								blaEC
AMC2018	Calf Feces	783	C	12					aadA1					acrF	aph(3'')-Ib		aph(6)-Id												blaCTX-M-27						blaEC
AMC2019	Calf Feces	3018	E	12									aadA5	acrF	aph(3'')-Ib		aph(6)-Id															blaCTX-M-55			blaEC
AMC2021	Calf Feces	69	D	7										acrF	aph(3'')-Ib		aph(6)-Id												blaCTX-M-27						blaEC								blaTEM-1
AMC2027	Dry Cow Feces	543	E	5										acrF															blaCTX-M-27						blaEC
AMC2037	Manure Pit	155	B1	14		aac(3)-IIe			aadA1				aadA5	acrF																		blaCTX-M-55			blaEC
AMC2039	Manure Pit	155	B1	14		aac(3)-IIe			aadA1				aadA5	acrF																		blaCTX-M-55			blaEC
AMC2098	Wastewater Influent	410	C	9								aadA22		acrF		aph(3')-Ia																blaCTX-M-55			blaEC
AMC2100	Wastewater Influent	517	B1	15		aac(3)-IIe								acrF	aph(3'')-Ib	aph(3')-Ia	aph(6)-Id															blaCTX-M-55			blaEC								blaTEM-1
AMC2102	Wastewater Influent	410	C	8		aac(3)-IIe								acrF		aph(3')-Ia																blaCTX-M-55			blaEC
AMC2127	Calf Feces	3018	E	12									aadA5	acrF	aph(3'')-Ib		aph(6)-Id															blaCTX-M-55			blaEC
AMC2129	Calf Feces	3018	E	12									aadA5	acrF	aph(3'')-Ib		aph(6)-Id															blaCTX-M-55			blaEC
AMC2132	Calf Feces	3018	E	12									aadA5	acrF	aph(3'')-Ib		aph(6)-Id															blaCTX-M-55			blaEC
AMC2133	Dry Cow Feces	457	F	13					aadA1					acrF				arr-2															blaCTX-M-65		blaEC					blaOXA-10									cmlA5
AMC2136	Dry Cow Feces	88	C	18					aadA1		aadA2			acrF	aph(3'')-Ib	aph(3')-Ia	aph(6)-Id				blaCMY-2														blaEC				blaOXA-1								catA1
AMC2138	Dry Cow Feces	88	C	18					aadA1		aadA2			acrF	aph(3'')-Ib	aph(3')-Ia	aph(6)-Id				blaCMY-2														blaEC				blaOXA-1								catA1
AMC2140	Milking Cow Feces	3018	E	12									aadA5	acrF	aph(3'')-Ib		aph(6)-Id															blaCTX-M-55			blaEC
AMC2143	Milking Cow Feces	3018	E	12									aadA5	acrF	aph(3'')-Ib		aph(6)-Id															blaCTX-M-55			blaEC
AMC2145	Manure Pit	88	C	18					aadA1		aadA2			acrF	aph(3'')-Ib	aph(3')-Ia	aph(6)-Id				blaCMY-2														blaEC				blaOXA-1								catA1
AMC2147	Manure Pit	297	B1	5										acrF																					blaEC						blaSHV-2A
AMC2211	Wastewater Influent	607	A	5										acrF																					blaEC						blaSHV-2A
AMC2214	Wastewater Influent	10	A	7																							blaCTX-M-15								blaEC
AMC2215	Wastewater Influent	131	B2	14									aadA5	acrF	aph(3'')-Ib		aph(6)-Id												blaCTX-M-27						blaEC
AMC2217	Wastewater Effluent	69	D	6										acrF													blaCTX-M-15								blaEC
AMC2219	Wastewater Effluent	219	E	15									aadA5	acrF	aph(3'')-Ib		aph(6)-Id										blaCTX-M-15								blaEC
AMC2220	Wastewater Effluent	410	C	7		aac(3)-IIe								acrF																		blaCTX-M-55			blaEC
AMC2221	Wastewater Effluent	69	D	7										acrF	aph(3'')-Ib		aph(6)-Id																		blaEC
AMC2236	Calf Feces	10	A	14									aadA5	acrF	aph(3'')-Ib	aph(3')-Ia	aph(6)-Id										blaCTX-M-15								blaEC								blaTEM-1
AMC2239	Calf Feces	10	A	14									aadA5	acrF	aph(3'')-Ib	aph(3')-Ia	aph(6)-Id										blaCTX-M-15								blaEC								blaTEM-1
AMC2255	Manure Pit	5614	B1	15									aadA5	acrF	aph(3'')-Ib		aph(6)-Id										blaCTX-M-15								blaEC
AMC2257	Manure Pit	648	F	17							aadA2			acrF	aph(3'')-Ib		aph(6)-Id								blaCTX-M-115										blaEC							blaTEM					catA1
AMC2261	Calf Feces	29	B1	8										acrF	aph(3'')-Ib		aph(6)-Id										blaCTX-M-15								blaEC
AMC2262	Calf Feces	2524	A	12									aadA5	acrF	aph(3'')-Ib		aph(6)-Id															blaCTX-M-55			blaEC
AMC2265	Calf Feces	2524	A	12									aadA5	acrF	aph(3'')-Ib		aph(6)-Id															blaCTX-M-55			blaEC
AMC2272	Milking Cow Feces	69	D	6										acrF															blaCTX-M-27						blaEC
AMC2278	Manure Pit	29	B1	8										acrF	aph(3'')-Ib		aph(6)-Id										blaCTX-M-15								blaEC
AMC2286	Surface Water	58	B1	9					aadA1					acrF																					blaEC						blaSHV-2A
AMC2289	Surface Water	398	A	11										acrF																	blaCTX-M-32				blaEC
AMC2293	Surface Water	2524	A	12									aadA5	acrF	aph(3'')-Ib		aph(6)-Id															blaCTX-M-55			blaEC
AMC2353	Calf Feces	648	F	17							aadA2			acrF	aph(3'')-Ib		aph(6)-Id								blaCTX-M-115										blaEC							blaTEM					catA1
AMC2355	Dry Cow Feces	2165	B1	11										acrF				arr-2														blaCTX-M-55			blaEC								blaTEM-1
AMC2359	Dry Cow Feces	164	B1	17	aac(3)-IId									acrF	aph(3'')-Ib	aph(3')-Ia	aph(6)-Id	arr-2														blaCTX-M-55			blaEC								blaTEM-1
AMC2375	Calf Feces	29	B1	8										acrF	aph(3'')-Ib		aph(6)-Id										blaCTX-M-15								blaEC
AMC2377	Calf Feces	29	B1	8										acrF	aph(3'')-Ib		aph(6)-Id										blaCTX-M-15								blaEC
AMC2379	Calf Feces	29	B1	8										acrF	aph(3'')-Ib		aph(6)-Id										blaCTX-M-15								blaEC
AMC2387	Milking Cow Feces	101	B1	12										acrF	aph(3'')-Ib		aph(6)-Id										blaCTX-M-15								blaEC								blaTEM-1
AMC2389	Milking Cow Feces	101	B1	12										acrF	aph(3'')-Ib		aph(6)-Id										blaCTX-M-15								blaEC								blaTEM-1
AMC2392	Milking Cow Feces	101	B1	12										acrF	aph(3'')-Ib		aph(6)-Id										blaCTX-M-15								blaEC								blaTEM-1
AMC2393	Manure Pit	69	D	11										acrF	aph(3'')-Ib		aph(6)-Id										blaCTX-M-15								blaEC								blaTEM-1
AMC2395	Manure Pit	69	D	11										acrF	aph(3'')-Ib		aph(6)-Id										blaCTX-M-15								blaEC								blaTEM-1
AMC2397	Manure Pit	69	D	11										acrF	aph(3'')-Ib		aph(6)-Id										blaCTX-M-15								blaEC								blaTEM-1
AMC2457	Calf Feces	753	E	14	aac(3)-IId									acrF	aph(3'')-Ib	aph(3')-Ia	aph(6)-Id												blaCTX-M-27						blaEC								blaTEM-1
AMC2461	Dry Cow Feces	38	D	6										acrF													blaCTX-M-15								blaEC
AMC2465	Dry Cow Feces	38	D	6										acrF													blaCTX-M-15								blaEC
AMC2471	Milking Cow Feces	48	A	11			aac(3)-VIa		aadA1					acrF	aph(3'')-Ib		aph(6)-Id																		blaEC						blaSHV-2A
AMC2483	Calf Feces	155	B1	14		aac(3)-IIe			aadA1				aadA5	acrF																		blaCTX-M-55			blaEC
AMC2485	Calf Feces	3018	E	12									aadA5	acrF	aph(3'')-Ib		aph(6)-Id															blaCTX-M-55			blaEC
AMC2487	Calf Feces	937	B1	10		aac(3)-IIe			aadA1					acrF																		blaCTX-M-55			blaEC
AMC2489	Dry Cow Feces	155	B1	13		aac(3)-IIe			aadA1				aadA5	acrF																		blaCTX-M-55			blaEC
AMC2495	Milking Cow Feces	38	D	6										acrF													blaCTX-M-15								blaEC
AMC2497	Milking Cow Feces	58	B1	14					aadA1		aadA2			acrF													blaCTX-M-15								blaEC													cmlA1
AMC2499	Milking Cow Feces	58	B1	14					aadA1		aadA2			acrF													blaCTX-M-15								blaEC													cmlA1
AMC2502	Manure Pit	1049	B1	12									aadA5	acrF	aph(3'')-Ib		aph(6)-Id															blaCTX-M-55			blaEC
AMC2503	Manure Pit	38	D	6										acrF													blaCTX-M-15								blaEC
AMC2505	Manure Pit	3018	E	12									aadA5	acrF	aph(3'')-Ib		aph(6)-Id															blaCTX-M-55			blaEC
AMC2589	Manure Pit	1049	B1	6										acrF													blaCTX-M-15								blaEC
AMC2591	Manure Pit	38	D	4										acrF																					blaEC
AMC2597	Calf Feces	648	F	19							aadA2		aadA5	acrF	aph(3'')-Ib		aph(6)-Id								blaCTX-M-115										blaEC							blaTEM					catA1
AMC2599	Calf Feces	457	F	13					aadA1					acrF				arr-2															blaCTX-M-65		blaEC					blaOXA-10									cmlA5
AMC2600	Calf Feces	3018	E	12									aadA5	acrF	aph(3'')-Ib		aph(6)-Id															blaCTX-M-55			blaEC
AMC2602	Dry Cow Feces	58	B1	6										acrF													blaCTX-M-15								blaEC
AMC2606	Dry Cow Feces	88	C	18					aadA1		aadA2			acrF	aph(3'')-Ib	aph(3')-Ia	aph(6)-Id				blaCMY-2														blaEC				blaOXA-1								catA1
AMC2611	Milking Cow Feces	58	B1	6										acrF													blaCTX-M-15								blaEC
AMC2613	Manure Pit	3998	B1	11			aac(3)-VIa		aadA1					acrF	aph(3'')-Ib		aph(6)-Id																		blaEC						blaSHV-2A
AMC2626	Surface Water	88	C	18					aadA1		aadA2			acrF	aph(3'')-Ib	aph(3')-Ia	aph(6)-Id				blaCMY-2														blaEC				blaOXA-1								catA1
AMC2673	Wastewater Influent	219	E	15									aadA5	acrF	aph(3'')-Ib		aph(6)-Id										blaCTX-M-15								blaEC
AMC2675	Wastewater Influent	3580	B1	5										acrF													blaCTX-M-15								blaEC
AMC2703	Calf Feces	666	B1	9					aadA1					acrF																					blaEC						blaSHV-2A
AMC2704	Calf Feces	666	B1	9					aadA1					acrF																					blaEC						blaSHV-2A
AMC2706	Calf Feces	666	B1	9					aadA1					acrF																					blaEC						blaSHV-2A
AMC2708	Dry Cow Feces	174	G	11	aac(3)-IId									acrF				arr-2														blaCTX-M-55			blaEC
AMC2710	Dry Cow Feces	666	B1	9					aadA1					acrF																					blaEC						blaSHV-2A
AMC2712	Dry Cow Feces	666	B1	9					aadA1					acrF																					blaEC						blaSHV-2A
AMC2715	Milking Cow Feces	666	B1	9					aadA1					acrF																					blaEC						blaSHV-2A
AMC2716	Milking Cow Feces	666	B1	9					aadA1					acrF																					blaEC						blaSHV-2A
AMC2717	Milking Cow Feces	1056	B1	5										acrF																					blaEC
AMC2719	Milking Cow Feces	666	B1	9					aadA1					acrF																					blaEC						blaSHV-2A
AMC2721	Manure Pit	666	B1	9					aadA1					acrF																					blaEC						blaSHV-2A
AMC2722	Manure Pit	666	B1	9					aadA1					acrF																					blaEC						blaSHV-2A
AMC2724	Manure Pit	666	B1	9					aadA1					acrF																					blaEC						blaSHV-2A
AMC2725	Manure Pit	666	B1	9					aadA1					acrF																					blaEC						blaSHV-2A
AMC2727	Calf Feces	783	C	12					aadA1					acrF	aph(3'')-Ib		aph(6)-Id												blaCTX-M-27						blaEC
AMC2729	Calf Feces	783	C	12					aadA1					acrF	aph(3'')-Ib		aph(6)-Id												blaCTX-M-27						blaEC
AMC2731	Calf Feces	2521	B1	4										acrF																					blaEC
AMC2739	Milking Cow Feces	58	B1	4										acrF																					blaEC
AMC2745	Manure Pit	8755	B1	10										acrF	aph(3'')-Ib		aph(6)-Id																		blaEC								blaTEM-1
AMC2747	Manure Pit	448	B1	9					aadA1					acrF																					blaEC						blaSHV-2A
AMC2749	Manure Pit	212	B1	11	aac(3)-IId									acrF	aph(3'')-Ib		aph(6)-Id																blaCTX-M-65		blaEC								blaTEM-1
AMC2752	Manured Soil	543	E	5										acrF															blaCTX-M-27						blaEC
AMC2849	Manured Soil	19153	A	11			aac(3)-VIa		aadA1					acrF	aph(3'')-Ib		aph(6)-Id																		blaEC						blaSHV-2A
AMC2851	Calf Feces	2064	E	9									aadA5	acrF														blaCTX-M-24							blaEC
AMC2853	Calf Feces	2064	E	9									aadA5	acrF														blaCTX-M-24							blaEC
AMC2855	Calf Feces	2064	E	9									aadA5	acrF														blaCTX-M-24							blaEC
AMC2857	Dry Cow Feces	457	F	13					aadA1					acrF				arr-2															blaCTX-M-65		blaEC					blaOXA-10									cmlA5
AMC2859	Dry Cow Feces	3042	cladeI	17	aac(3)-IId									acrF	aph(3'')-Ib	aph(3')-Ia	aph(6)-Id	arr-2			blaCMY-2											blaCTX-M-55			blaEC
AMC2861	Dry Cow Feces	457	F	13					aadA1					acrF				arr-2															blaCTX-M-65		blaEC					blaOXA-10									cmlA5
AMC2866	Milking Cow Feces	58	B1	6										acrF													blaCTX-M-15								blaEC
AMC2884	Surface Water	101	B1	17	aac(3)-IId									acrF	aph(3'')-Ib	aph(3')-Ia	aph(6)-Id	arr-2														blaCTX-M-55			blaEC
AMC2888	Surface Water	224	B1	15	aac(3)-IId									acrF	aph(3'')-Ib	aph(3')-Ia	aph(6)-Id							blaCTX-M-1											blaEC
AMC2949	Wastewater Influent	410	C	7		aac(3)-IIe								acrF																		blaCTX-M-55			blaEC
AMC2951	Wastewater Influent	410	C	7		aac(3)-IIe								acrF																		blaCTX-M-55			blaEC
AMC2955	Wastewater Effluent	23	C	6										acrF													blaCTX-M-15								blaEC
AMC2977	Dry Cow Feces	648	F	17							aadA2			acrF	aph(3'')-Ib		aph(6)-Id								blaCTX-M-115										blaEC							blaTEM					catA1
AMC2979	Dry Cow Feces	648	F	17							aadA2			acrF	aph(3'')-Ib		aph(6)-Id								blaCTX-M-115										blaEC							blaTEM					catA1
AMC2995	Calf Feces	29	B1	8										acrF	aph(3'')-Ib		aph(6)-Id										blaCTX-M-15								blaEC
AMC2999	Calf Feces	69	D	10										acrF	aph(3'')-Ib	aph(3')-Ia	aph(6)-Id												blaCTX-M-27						blaEC
AMC3003	Dry Cow Feces	1196	B1	11			aac(3)-VIa		aadA1					acrF	aph(3'')-Ib		aph(6)-Id																		blaEC						blaSHV-2A
AMC3008	Milking Cow Feces	162	B1	11			aac(3)-VIa		aadA1					acrF	aph(3'')-Ib		aph(6)-Id																		blaEC						blaSHV-2A
AMC3018	Surface Water	549	D	16					aadA1		aadA2			acrF		aph(3')-Ia											blaCTX-M-15								blaEC								blaTEM-1					cmlA1
AMC3020	Surface Water	1304	B1	4										acrF																					blaEC
AMC3022	Surface Water	549	D	16					aadA1		aadA2			acrF		aph(3')-Ia											blaCTX-M-15								blaEC								blaTEM-1					cmlA1
AMC3075	Calf Feces	342	A	6										acrF															blaCTX-M-27						blaEC
AMC3076	Dry Cow Feces	155	B1	14		aac(3)-IIe			aadA1				aadA5	acrF																		blaCTX-M-55			blaEC
AMC3079	Dry Cow Feces	155	B1	14		aac(3)-IIe			aadA1				aadA5	acrF																		blaCTX-M-55			blaEC
AMC3080	Dry Cow Feces	155	B1	14		aac(3)-IIe			aadA1				aadA5	acrF																		blaCTX-M-55			blaEC
AMC3089	Manure Pit	666	B1	9					aadA1					acrF																					blaEC						blaSHV-2A
AMC3091	Manure Pit	666	B1	9					aadA1					acrF																					blaEC						blaSHV-2A
AMC3092	Manure Pit	666	B1	9					aadA1					acrF																					blaEC						blaSHV-2A
AMC3098	Calf Feces	783	C	12					aadA1					acrF	aph(3'')-Ib		aph(6)-Id												blaCTX-M-27						blaEC
AMC3103	Calf Feces	69	D	7										acrF	aph(3'')-Ib		aph(6)-Id												blaCTX-M-27						blaEC								blaTEM-1
AMC3117	Manure Pit	196	B1	11	aac(3)-IId									acrF				arr-2														blaCTX-M-55			blaEC
AMC3119	Manure Pit	196	B1	11	aac(3)-IId									acrF				arr-2														blaCTX-M-55			blaEC
AMC3121	Manure Pit	196	B1	11	aac(3)-IId									acrF				arr-2														blaCTX-M-55			blaEC
AMC3180	Wastewater Influent	517	B1	14		aac(3)-IIe								acrF	aph(3'')-Ib	aph(3')-Ia	aph(6)-Id															blaCTX-M-55			blaEC								blaTEM-1
AMC3194	Manured Soil	7812	B1	11	aac(3)-IId									acrF				arr-2														blaCTX-M-55			blaEC
AMC3221	Calf Feces	10	A	11									aadA5	acrF							blaCMY-2							blaCTX-M-24							blaEC
AMC3227	Dry Cow Feces	457	F	13					aadA1					acrF				arr-2															blaCTX-M-65		blaEC					blaOXA-10									cmlA5
AMC3249	Surface Water	154	B1	11		aac(3)-IIe			aadA1					acrF		aph(3')-Ia																blaCTX-M-55			blaEC
AMC3253	Surface Water	744	A	17									aadA5	acrF	aph(3'')-Ib	aph(3')-Ia	aph(6)-Id												blaCTX-M-27						blaEC										blaTEM-214		catA1
AMC3256	Surface Water	744	A	17									aadA5	acrF	aph(3'')-Ib	aph(3')-Ia	aph(6)-Id												blaCTX-M-27						blaEC										blaTEM-214		catA1
AMC3258	Surface Water	744	A	17									aadA5	acrF	aph(3'')-Ib	aph(3')-Ia	aph(6)-Id												blaCTX-M-27						blaEC										blaTEM-214		catA1
AMC3316	Wastewater Influent	93	A	8										acrF													blaCTX-M-15								blaEC								blaTEM-1
AMC3319	Wastewater Effluent	131	B2	14									aadA5	acrF	aph(3'')-Ib		aph(6)-Id												blaCTX-M-27						blaEC
AMC3320	Wastewater Effluent	10	A	13									aadA5	acrF													blaCTX-M-15								blaEC
AMC3360	Calf Feces	69	D	6										acrF															blaCTX-M-27						blaEC
AMC3366	Dry Cow Feces	69	D	10										acrF	aph(3'')-Ib	aph(3')-Ia	aph(6)-Id												blaCTX-M-27						blaEC
AMC3368	Dry Cow Feces	69	D	10										acrF	aph(3'')-Ib	aph(3')-Ia	aph(6)-Id												blaCTX-M-27						blaEC
AMC3370	Dry Cow Feces	69	D	10										acrF	aph(3'')-Ib	aph(3')-Ia	aph(6)-Id												blaCTX-M-27						blaEC
[truncated: 33 more columns]

## Sheet: AMRFinderPlus_Subclass
AMC ID	sample_type	Sequence Type	Phylogroup	NUM FOUND	AMIKACIN/KANAMYCIN/QUINOLONE/TOBRAMYCIN	AZITHROMYCIN/ERYTHROMYCIN	AZITHROMYCIN/ERYTHROMYCIN/SPIRAMYCIN/TELITHROMYCIN	AZITHROMYCIN/ERYTHROMYCIN/STREPTOGRAMIN	BETA-LACTAM	BLEOMYCIN	CARBAPENEM	CEPHALOSPORIN	CHLORAMPHENICOL	CHLORAMPHENICOL/FLORFENICOL	CLINDAMYCIN/ERYTHROMYCIN/STREPTOGRAMIN B	EFFLUX	ERYTHROMYCIN	ERYTHROMYCIN/LINCOSAMIDE/STREPTOGRAMIN/TYLOSIN	FOSFOMYCIN	GENTAMICIN	KANAMYCIN	LINCOSAMIDE	QUINOLONE	RIFAMYCIN	STREPTOMYCIN	SULFONAMIDE	TETRACYCLINE	TRIMETHOPRIM	TYLOSIN
AMC678	Calf Feces	155	B1	5					1			1				3
AMC680	Calf Feces	58	B1	5					1			1				3
AMC681	Calf Feces	46	A	11					1			1				3				1					3	1	1
AMC683	Calf Feces	6316	B1	6					1			1				3			1
AMC684	Dry Cow Feces	6316	B1	6					1			1				3			1
AMC686	Dry Cow Feces	6316	B1	6					1			1				3			1
AMC688	Dry Cow Feces	6316	B1	6					1			1				3			1
AMC690	Milking Cow Feces	6316	B1	6					1			1				3			1
AMC692	Milking Cow Feces	6316	B1	6					1			1				3			1
AMC694	Milking Cow Feces	6316	B1	7					1			1				3			1				1
AMC696	Manure Pit	6316	B1	6					1			1				3			1
AMC698	Manure Pit	6316	B1	6					1			1				3			1
AMC700	Manure Pit	6316	B1	6					1			1				3			1
AMC702	Calf Feces	744	A	16			1		2			1	1	1		3					1				3	1	1	1
AMC705	Calf Feces	765	B1	4					1							3
AMC707	Calf Feces	515	B1	9					2			1				3									1	1		1
AMC712	Dry Cow Feces	388	B1	4					1							3
AMC714	Milking Cow Feces	2035	A	5					1							3											1
AMC718	Milking Cow Feces	642	B1	10					1			1				2				1			1	1		1	1	1
AMC721	Manure Pit	20	B1	11					1			1				3				1			1	1		1	1	1
AMC722	Manure Pit	2179	B1	9			2		1			1				3							1					1
AMC744	Wastewater Influent	517	B1	15					2			1		1		3				1	1		1		2	1	1	1
AMC745	Wastewater Influent	517	B1	15					2			1		1		3				1	1		1		2	1	1	1
AMC747	Wastewater Influent	73	B2	7					1			2				2									1	1
AMC775	Manured Soil	46	A	11					1			1				3				1					3	1	1
AMC778	Calf Feces	38	D	6					1			1				3							1
AMC780	Calf Feces	38	D	6					1			1				3							1
AMC782	Calf Feces	38	D	6					1			1				3							1
AMC784	Dry Cow Feces	38	D	6					1			1				3							1
AMC786	Dry Cow Feces	38	D	6					1			1				3							1
AMC788	Dry Cow Feces	38	D	6					1			1				3							1
AMC790	Milking Cow Feces	38	D	6					1			1				3							1
AMC792	Milking Cow Feces	38	D	6					1			1				3							1
AMC802	Calf Feces	69	D	10					1			1		1		2					1				2	1	1
AMC804	Calf Feces	224	B1	12					1			1		1		3									3	1	1	1
AMC805	Calf Feces	224	B1	12					1			1		1		3									3	1	1	1
AMC807	Dry Cow Feces	224	B1	12					1			1		1		3									3	1	1	1
AMC810	Dry Cow Feces	69	D	10					1			1		1		2					1				2	1	1
AMC811	Dry Cow Feces	224	B1	12					1			1		1		3									3	1	1	1
AMC813	Milking Cow Feces	224	B1	12					1			1		1		3									3	1	1	1
AMC815	Milking Cow Feces	38	D	6					1			1				3							1
AMC817	Milking Cow Feces	58	B1	12					2			1				3					1				2	1	1	1
AMC819	Manure Pit	155	B1	14					1			1		1		3				1					2	2	1	1	1
AMC862	Wastewater Influent	131	B2	5					1			1				3
AMC864	Wastewater Influent	457	F	13					1			1		1		3			1	1					1	1	1	1	1
AMC865	Wastewater Influent	219	E	6					1			1				3							1
AMC873	Wastewater Influent	2179	B1	6					2			1				3
AMC875	Wastewater Influent	38	D	12			2		1			1				2									3	2		1
AMC877	Wastewater Influent	1598	A	18			2		2			2			1	3							1		3	2	1	1
AMC880	Calf Feces	648	F	17			2		2			1	1	1		3									3	2	1	1
AMC881	Calf Feces	10	A	14					2			1				3					1				3	2	1	1
AMC883	Dry Cow Feces	10	A	20					2			1		1		3				1			1	1	3	3	2	2
AMC885	Dry Cow Feces	154	B1	5					1			1				3
AMC887	Dry Cow Feces	1642	B1	17					2			1		1		3				1	1		1	1	2	2	1	1
AMC889	Milking Cow Feces	10	A	14					2			1				3					1				3	2	1	1
AMC892	Milking Cow Feces	19157	A	11					1			1				3				1					3	1	1
AMC894	Manure Pit	648	F	17			2		2			1	1	1		3									3	2	1	1
AMC896	Manure Pit	648	F	17			2		2			1	1	1		3									3	2	1	1
AMC898	Manure Pit	648	F	17			2		2			1	1	1		3									3	2	1	1
AMC901	Calf Feces	29	B1	8					1			1				3									2	1
AMC903	Calf Feces	19154	A	10					1			1		1		3									1	1	1	1
AMC905	Calf Feces	10565	B1	13					1			1				3				1	1		1	1		2	1	1
AMC907	Dry Cow Feces	19154	A	10					1			1		1		3									1	1	1	1
AMC909	Dry Cow Feces	10565	B1	13					1			1				3				1	1		1	1		2	1	1
AMC911	Dry Cow Feces	69	D	10					1			1		1		2					1				2	1	1
AMC913	Milking Cow Feces	2524	A	12					1			1		1		3									3	1	1	1
AMC915	Milking Cow Feces	2524	A	12					1			1		1		3									3	1	1	1
AMC917	Milking Cow Feces	2524	A	12					1			1		1		3									3	1	1	1
AMC919	Manure Pit	58	B1	9					1			1				3					1				2	1
AMC922	Manure Pit	58	B1	8					1			1				3									2	1
AMC923	Manure Pit	58	B1	9					1			1				3					1				2	1
AMC924	Surface Water	69	D	10					1			1		1		2					1				2	1	1
AMC926	Surface Water	69	D	17					2			1	1	1		2							1		4	1	2	2
AMC928	Surface Water	398	A	5					1			1				3
AMC930	Surface Water	1125	B1	5					1			1				3
AMC973	Calf Feces	58	B1	8					1			1		1		3										1		1
AMC974	Calf Feces	69	D	13					2			1				2					1				2	2	2	1
AMC976	Calf Feces	58	B1	9					1			1		1		3					1					1		1
AMC1000	Calf Feces	2064	E	10					1			1		1		3									1	1	1	1
AMC1002	Calf Feces	361	A	16					2			1	1	1		3					1				2	2	2	1
AMC1005	Calf Feces	515	B1	15					3			1		1		3									3	2	1	1
AMC1006	Dry Cow Feces	162	B1	9					1			1				3									2	1		1
AMC1008	Dry Cow Feces	361	A	16					2			1	1	1		3					1				2	2	2	1
AMC1011	Dry Cow Feces	361	A	16					2			1	1	1		3					1				2	2	2	1
AMC1016	Milking Cow Feces	19159	A	11					1			1				3				1			1	1		1	1	1
AMC1018	Manure Pit	19159	A	17			2		2			1		1		3				1	1		1		1	1	2	1
AMC1020	Manure Pit	155	B1	13		1			2			1	1			3					1				2	1		1
AMC1022	Manure Pit	648	F	19			2		2			1	1	1		3									4	2	1	2
AMC1024	Surface Water	46	A	11					1			1				3				1					3	1	1
AMC1025	Surface Water	46	A	11					1			1				3				1					3	1	1
AMC1027	Surface Water	6316	B1	6					1			1				3			1
AMC1033	Wastewater Influent	73	B2	7					1			2				2									1	1
AMC1035	Wastewater Influent	73	B2	7					1			2				2									1	1
AMC1037	Wastewater Influent	73	B2	7					1			2				2									1	1
AMC1039	Wastewater Effluent	19161	B1	19			2		3			1				3				1			1		3	2	1	2
AMC1041	Wastewater Effluent	361	A	16					2			1	1	1		3					1				2	2	2	1
AMC1089	Calf Feces	38	D	6					1			1				3							1
AMC1100	Milking Cow Feces	38	D	4					1							3
AMC1114	Calf Feces	1284	A	16			2		1			1			1	3				1					3	2	1	1
AMC1115	Calf Feces	4385	B1	4					1			1				2
AMC1117	Calf Feces	1284	A	16			2		1			1			1	3				1					3	2	1	1
AMC1119	Dry Cow Feces	657	G	16					1			1		1		3				1	1		1	1	2	2	1	1
AMC1121	Dry Cow Feces	4392	B1	5					1			1				3
AMC1128	Surface Water	155	B1	4					1							3
AMC1129	Surface Water	19155	F	3					1							2
AMC1167	Wastewater Influent	443	B1	15			2	1	1			2	1		1	3	1						1			1	1
AMC1169	Wastewater Influent	443	B1	15			2	1	1			2	1		1	3	1						1			1	1
AMC1170	Wastewater Influent	1049	B1	6					2			1				3
AMC1171	Wastewater Influent	443	B1	15			2	1	1			2	1		1	3	1						1			1	1
AMC1172	Wastewater Influent	443	B1	15			2	1	1			2	1		1	3	1						1			1	1
AMC1173	Wastewater Influent	648	F	19			2	1	2	1	1	1	1		1	3	1						1		1	1	1	1
AMC1175	Wastewater Influent	443	B1	15			2	1	1			2	1		1	3	1						1			1	1
AMC1176	Wastewater Influent	443	B1	15			2	1	1			2	1		1	3	1						1			1	1
AMC1177	Wastewater Influent	1049	B1	6					2			1				3
AMC1190	Calf Feces	10	A	14					2			1				3					1				3	2	1	1
AMC1193	Calf Feces	10	A	14					2			1				3					1				3	2	1	1
AMC1195	Calf Feces	10	A	14					2			1				3					1				3	2	1	1
AMC1203	Milking Cow Feces	19156	A	5					1			1				3
AMC1204	Milking Cow Feces	19156	A	5					1			1				3
AMC1207	Manure Pit	10	A	14					2			1				3					1				3	2	1	1
AMC1210	Manure Pit	10	A	14					2			1				3					1				3	2	1	1
AMC1215	Calf Feces	19160	B1	14					2			1		1		3									3	2	1	1
AMC1218	Calf Feces	19154	A	10					1			1		1		3									1	1	1	1
AMC1220	Calf Feces	109	B1	13					1			1		1		3									3	1	2	1
AMC1223	Dry Cow Feces	10565	B1	13					1			1				3				1	1		1	1		2	1	1
AMC1227	Milking Cow Feces	2524	A	12					1			1		1		3									3	1	1	1
AMC1233	Manure Pit	2524	A	12					1			1		1		3									3	1	1	1
AMC1235	Manure Pit	2524	A	12					1			1		1		3									3	1	1	1
AMC1237	Manure Pit	2524	A	12					1			1		1		3									3	1	1	1
AMC1279	Surface Water	131	B2	3					1							2
AMC1280	Surface Water	1385	B2	3					1							2
AMC1309	Calf Feces	34	A	10					1					1		3					1				2	1	1
AMC1311	Calf Feces	155	B1	5					1			1				3
AMC1313	Calf Feces	155	B1	5					1			1				3
AMC1327	Manure Pit	155	B1	5					1			1				3
AMC1329	Manure Pit	155	B1	4					1							3
AMC1331	Manure Pit	155	B1	5					1			1				3
AMC1334	Calf Feces	69	D	7					2			1				2									2
AMC1336	Calf Feces	515	B1	15					3			1		1		3									3	2	1	1
AMC1337	Calf Feces	515	B1	15					3			1		1		3									3	2	1	1
AMC1345	Milking Cow Feces	3018	E	11					1			1				3				1			1	1		1	1	1
AMC1347	Milking Cow Feces	446	B1	9					1			1				3									1	1	1	1
AMC1349	Milking Cow Feces	154	B1	10					2					1		3									2	1	1
AMC1351	Manure Pit	58	B1	15					2			1		1		3									3	2	1	2
AMC1353	Manure Pit	58	B1	14					1			1	1	1		3							1		2	1	2	1
AMC1355	Manure Pit	642	B1	10					1			1				2				1			1	1		1	1	1
AMC1357	Manured Soil	10	A	10					2					1		3									2	1	1
AMC1359	Manured Soil	3018	E	12					1			1		1		3									3	1	1	1
AMC1419	Calf Feces	3018	E	12					1			1		1		3									3	1	1	1
AMC1421	Calf Feces	3018	E	12					1			1		1		3									3	1	1	1
AMC1423	Calf Feces	3018	E	12					1			1		1		3									3	1	1	1
AMC1425	Dry Cow Feces	58	B1	6					1			1				3							1
AMC1436	Manure Pit	1049	B1	5					1			1				3
AMC1438	Manure Pit	695	A	5					1			1				3
AMC1440	Manure Pit	1049	B1	5					1			1				3
AMC1452	Dry Cow Feces	1665	B1	4					1							3
AMC1473	Surface Water	3018	E	12					1			1		1		3									3	1	1	1
AMC1475	Surface Water	3018	E	12					1			1		1		3									3	1	1	1
AMC1476	Surface Water	3018	E	12					1			1		1		3									3	1	1	1
AMC1521	Wastewater Influent	10	A	12			2		1			1				3							1		2	1	1
AMC1522	Wastewater Influent	10	A	12			2		1			1				3							1		2	1	1
AMC1525	Wastewater Influent	10	A	12			2		1			1				3							1		2	1	1
AMC1545	Wastewater Influent	219	E	15			2		1			1				3							1		3	2	1	1
AMC1546	Wastewater Influent	3580	B1	5					1			1				2							1
AMC1547	Wastewater Effluent	38	D	10			2		1			1			1	2									1	1		1
AMC1549	Wastewater Effluent	38	D	10			2		1			1			1	2									1	1		1
AMC1551	Wastewater Effluent	131	B2	14			2		1			1				3									3	2	1	1
AMC1565	Calf Feces	19154	A	10					1			1		1		3									1	1	1	1
AMC1567	Calf Feces	19154	A	10					1			1		1		3									1	1	1	1
AMC1570	Calf Feces	69	D	10					1			1		1		2					1				2	1	1
AMC1571	Dry Cow Feces	19154	A	10					1			1		1		3									1	1	1	1
AMC1573	Dry Cow Feces	19154	A	10					1			1		1		3									1	1	1	1
AMC1576	Milking Cow Feces	69	D	10					1			1		1		2					1				2	1	1
AMC1578	Milking Cow Feces	69	D	10					1			1		1		2					1				2	1	1
AMC1580	Milking Cow Feces	201	B1	13					1			1				3				1	1		1	1		2	1	1
AMC1582	Manure Pit	2524	A	12					1			1		1		3									3	1	1	1
AMC1584	Manure Pit	2524	A	12					1			1		1		3									3	1	1	1
AMC1586	Manure Pit	2524	A	12					1			1		1		3									3	1	1	1
AMC1590	Calf Feces	10	A	14					2			1				3					1				3	2	1	1
AMC1592	Calf Feces	10	A	14					2			1				3					1				3	2	1	1
AMC1593	Calf Feces	10	A	14					2			1				3					1				3	2	1	1
AMC1601	Milking Cow Feces	648	F	17			2		2			1	1	1		3									3	2	1	1
AMC1647	Calf Feces	19158	B1	6					1			1				3											1
AMC1649	Calf Feces	19158	B1	6					1			1				3											1
AMC1651	Calf Feces	19158	B1	6					1			1				3											1
AMC1671	Calf Feces	543	E	5					1			1				3
AMC1674	Calf Feces	515	B1	9					2			1				3									1	1		1
AMC1675	Calf Feces	515	B1	9					2			1				3									1	1		1
AMC1679	Dry Cow Feces	11431	B1	6					2			1				3
AMC1691	Manure Pit	10	A	12			2		1			1				3							1		2	1	1
AMC1693	Manure Pit	10	A	12			2		1			1				3							1		2	1	1
AMC1761	Wastewater Influent	410	C	14					1			1		1		3				1	1	1			1	1	1	1	1
AMC1764	Wastewater Influent	410	C	12					1			1		1		3					1	1			1	1		1	1
AMC1766	Wastewater Influent	73	B2	7					1			2				2									1	1
AMC1784	Calf Feces	202	A	18	1				3			1		1		3							1	1	3	2	1	1
AMC1788	Dry Cow Feces	202	A	18	1				3			1		1		3							1	1	3	2	1	1
AMC1805	Calf Feces	3018	E	12					1			1		1		3									3	1	1	1
AMC1807	Calf Feces	88	C	18					1			2	1	1		3					1				4	2	2	1
AMC1808	Calf Feces	3018	E	12					1			1		1		3									3	1	1	1
AMC1809	Calf Feces	3018	E	12					1			1		1		3									3	1	1	1
AMC1810	Dry Cow Feces	1125	B1	7					1							3									2		1
AMC1813	Dry Cow Feces	602	B1	11					1			1				3				1					3	1	1
AMC1814	Dry Cow Feces	88	C	18					1			2	1	1		3					1				4	2	2	1
AMC1819	Milking Cow Feces	8651	D	11					1			1				3				1					3	1	1
AMC1824	Manure Pit	88	C	18					1			2	1	1		3					1				4	2	2	1
AMC1863	Wastewater Influent	224	B1	13			2		1			1	1		1	3									1	1	1	1
AMC1866	Wastewater Influent	127	B2	4					1			1				2
AMC1867	Wastewater Influent	2179	B1	7					2			1				3							1
AMC1869	Wastewater Effluent	58	B1	7					1			1				3							1					1
AMC1870	Wastewater Effluent	540	A	13			2		2			1				3							1		1	1	1	1
AMC1872	Wastewater Effluent	2041	A	12					2			1				3							1		2	1	1	1
AMC1882	Calf Feces	648	F	17			2		2			1	1	1		3									3	2	1	1
AMC1884	Calf Feces	648	F	17			2		2			1	1	1		3									3	2	1	1
AMC1886	Calf Feces	648	F	17			2		2			1	1	1		3									3	2	1	1
AMC1888	Dry Cow Feces	648	F	17			2		2			1	1	1		3									3	2	1	1
AMC1890	Dry Cow Feces	648	F	17			2		2			1	1	1		3									3	2	1	1
AMC1892	Dry Cow Feces	648	F	17			2		2			1	1	1		3									3	2	1	1
AMC1894	Milking Cow Feces	648	F	17			2		2			1	1	1		3									3	2	1	1
AMC1896	Milking Cow Feces	642	B1	13			2		2			1				2				1			1	1		1	1	1
AMC1898	Milking Cow Feces	648	F	8					1			1		1		3										1	1
AMC1900	Manure Pit	648	F	17			2		2			1	1	1		3									3	2	1	1
AMC1902	Manure Pit	648	F	17			2		2			1	1	1		3									3	2	1	1
AMC1904	Manure Pit	648	F	17			2		2			1	1	1		3									3	2	1	1
AMC1909	Calf Feces	446	B1	14					2			1		1		3									3	2	1	1
AMC1910	Calf Feces	2524	A	12					1			1		1		3									3	1	1	1
AMC1911	Calf Feces	19154	A	10					1			1		1		3									1	1	1	1
AMC1913	Calf Feces	29	B1	8					1			1				3									2	1
AMC1916	Dry Cow Feces	201	B1	10					1			1				3				1			1	1		1		1
AMC1918	Dry Cow Feces	201	B1	11					1			1				3				1			1	1		1	1	1
AMC1920	Milking Cow Feces	2524	A	12					1			1		1		3									3	1	1	1
AMC1922	Milking Cow Feces	2524	A	12					1			1		1		3									3	1	1	1
AMC1924	Milking Cow Feces	2524	A	12					1			1		1		3									3	1	1	1
AMC1926	Manure Pit	2524	A	12					1			1		1		3									3	1	1	1
AMC1929	Manure Pit	2524	A	12					1			1		1		3									3	1	1	1
AMC1930	Manure Pit	2524	A	12					1			1		1		3									3	1	1	1
AMC1934	Surface Water	648	F	17			2		2			1	1	1		3									3	2	1	1
AMC1993	Calf Feces	753	E	14					2			1		1		3				1	1				2	1	2
AMC1994	Calf Feces	753	E	14					2			1		1		3				1	1				2	1	2
AMC1996	Dry Cow Feces	6316	B1	6					1			1				3			1
AMC2004	Milking Cow Feces	155	B1	5					1			1				3
AMC2018	Calf Feces	783	C	12					1			1		1		3									3	2	1
AMC2019	Calf Feces	3018	E	12					1			1		1		3									3	1	1	1
AMC2021	Calf Feces	69	D	7					2			1				2									2
AMC2027	Dry Cow Feces	543	E	5					1			1				3
AMC2037	Manure Pit	155	B1	14					1			1		1		3				1					2	2	1	1	1
AMC2039	Manure Pit	155	B1	14					1			1		1		3				1					2	2	1	1	1
AMC2098	Wastewater Influent	410	C	9					1			1				3					1	1			1			1
AMC2100	Wastewater Influent	517	B1	15					2			1		1		3				1	1		1		2	1	1	1
AMC2102	Wastewater Influent	410	C	8					1			1				3				1	1							1
AMC2127	Calf Feces	3018	E	12					1			1		1		3									3	1	1	1
AMC2129	Calf Feces	3018	E	12					1			1		1		3									3	1	1	1
AMC2132	Calf Feces	3018	E	12					1			1		1		3									3	1	1	1
AMC2133	Dry Cow Feces	457	F	13					1			2	1	1		3							1	1	1		1	1
AMC2136	Dry Cow Feces	88	C	18					1			2	1	1		3					1				4	2	2	1
AMC2138	Dry Cow Feces	88	C	18					1			2	1	1		3					1				4	2	2	1
AMC2140	Milking Cow Feces	3018	E	12					1			1		1		3									3	1	1	1
AMC2143	Milking Cow Feces	3018	E	12					1			1		1		3									3	1	1	1
AMC2145	Manure Pit	88	C	18					1			2	1	1		3					1				4	2	2	1
AMC2147	Manure Pit	297	B1	5					1			1				3
AMC2211	Wastewater Influent	607	A	5					1			1				3
AMC2214	Wastewater Influent	10	A	7					1			1				2							1			1	1
AMC2215	Wastewater Influent	131	B2	14			2		1			1				3									3	2	1	1
AMC2217	Wastewater Effluent	69	D	6					1			1				3							1
AMC2219	Wastewater Effluent	219	E	15			2		1			1				3							1		3	2	1	1
AMC2220	Wastewater Effluent	410	C	7					1			1				3				1							1
AMC2221	Wastewater Effluent	69	D	7					1							3									2	1
AMC2236	Calf Feces	10	A	14					2			1				3					1				3	2	1	1
AMC2239	Calf Feces	10	A	14					2			1				3					1				3	2	1	1
AMC2255	Manure Pit	5614	B1	15			2		1			1				3							1		3	2	1	1
AMC2257	Manure Pit	648	F	17			2		2			1	1	1		3									3	2	1	1
AMC2261	Calf Feces	29	B1	8					1			1				3									2	1
AMC2262	Calf Feces	2524	A	12					1			1		1		3									3	1	1	1
AMC2265	Calf Feces	2524	A	12					1			1		1		3									3	1	1	1
AMC2272	Milking Cow Feces	69	D	6					1			1		1		2										1
AMC2278	Manure Pit	29	B1	8					1			1				3									2	1
AMC2286	Surface Water	58	B1	9					1			1				3									1	1	1	1
AMC2289	Surface Water	398	A	11			2		1			1		1		3										1	1	1
AMC2293	Surface Water	2524	A	12					1			1		1		3									3	1	1	1
AMC2353	Calf Feces	648	F	17			2		2			1	1	1		3									3	2	1	1
AMC2355	Dry Cow Feces	2165	B1	11					2			1				3							1	1		1	1	1
AMC2359	Dry Cow Feces	164	B1	17					2			1		1		3				1	1		1	1	2	2	1	1
AMC2375	Calf Feces	29	B1	8					1			1				3									2	1
AMC2377	Calf Feces	29	B1	8					1			1				3									2	1
AMC2379	Calf Feces	29	B1	8					1			1				3									2	1
AMC2387	Milking Cow Feces	101	B1	12					2			1				3							1		2	1	1	1
AMC2389	Milking Cow Feces	101	B1	12					2			1				3							1		2	1	1	1
AMC2392	Milking Cow Feces	101	B1	12					2			1				3							1		2	1	1	1
AMC2393	Manure Pit	69	D	11					2			1				2							1		2	1	1	1
AMC2395	Manure Pit	69	D	11					2			1				2							1		2	1	1	1
AMC2397	Manure Pit	69	D	11					2			1				2							1		2	1	1	1
AMC2457	Calf Feces	753	E	14					2			1		1		3				1	1				2	1	2
AMC2461	Dry Cow Feces	38	D	6					1			1				3							1
AMC2465	Dry Cow Feces	38	D	6					1			1				3							1
AMC2471	Milking Cow Feces	48	A	11					1			1				2				1			1		3	1	1
AMC2483	Calf Feces	155	B1	14					1			1		1		3				1					2	2	1	1	1
AMC2485	Calf Feces	3018	E	12					1			1		1		3									3	1	1	1
AMC2487	Calf Feces	937	B1	10					1			1		1		3				1					1	1			1
AMC2489	Dry Cow Feces	155	B1	13					1			1				3				1					2	2	1	1	1
AMC2495	Milking Cow Feces	38	D	6					1			1				3							1
AMC2497	Milking Cow Feces	58	B1	14					1			1	1	1		3							1		2	1	2	1
AMC2499	Milking Cow Feces	58	B1	14					1			1	1	1		3							1		2	1	2	1
AMC2502	Manure Pit	1049	B1	12					1			1		1		3									3	1	1	1
AMC2503	Manure Pit	38	D	6					1			1				3							1
AMC2505	Manure Pit	3018	E	12					1			1		1		3									3	1	1	1
AMC2589	Manure Pit	1049	B1	6					1			1				3							1
AMC2591	Manure Pit	38	D	4					1							3
AMC2597	Calf Feces	648	F	19			2		2			1	1	1		3									4	2	1	2
AMC2599	Calf Feces	457	F	13					1			2	1	1		3							1	1	1		1	1
AMC2600	Calf Feces	3018	E	12					1			1		1		3									3	1	1	1
AMC2602	Dry Cow Feces	58	B1	6					1			1				3							1
AMC2606	Dry Cow Feces	88	C	18					1			2	1	1		3					1				4	2	2	1
AMC2611	Milking Cow Feces	58	B1	6					1			1				3							1
AMC2613	Manure Pit	3998	B1	11					1			1				3				1					3	1	1
AMC2626	Surface Water	88	C	18					1			2	1	1		3					1				4	2	2	1
AMC2673	Wastewater Influent	219	E	15			2		1			1				3							1		3	2	1	1
AMC2675	Wastewater Influent	3580	B1	5					1			1				2							1
AMC2703	Calf Feces	666	B1	9					1			1				3									1	1	1	1
AMC2704	Calf Feces	666	B1	9					1			1				3									1	1	1	1
AMC2706	Calf Feces	666	B1	9					1			1				3									1	1	1	1
AMC2708	Dry Cow Feces	174	G	11					1			1				3				1			1	1		1	1	1
AMC2710	Dry Cow Feces	666	B1	9					1			1				3									1	1	1	1
AMC2712	Dry Cow Feces	666	B1	9					1			1				3									1	1	1	1
AMC2715	Milking Cow Feces	666	B1	9					1			1				3									1	1	1	1
AMC2716	Milking Cow Feces	666	B1	9					1			1				3									1	1	1	1
AMC2717	Milking Cow Feces	1056	B1	5					1							3			1
AMC2719	Milking Cow Feces	666	B1	9					1			1				3									1	1	1	1
AMC2721	Manure Pit	666	B1	9					1			1				3									1	1	1	1
AMC2722	Manure Pit	666	B1	9					1			1				3									1	1	1	1
AMC2724	Manure Pit	666	B1	9					1			1				3									1	1	1	1
AMC2725	Manure Pit	666	B1	9					1			1				3									1	1	1	1
AMC2727	Calf Feces	783	C	12					1			1		1		3									3	2	1
AMC2729	Calf Feces	783	C	12					1			1		1		3									3	2	1
AMC2731	Calf Feces	2521	B1	4					1							3
AMC2739	Milking Cow Feces	58	B1	4					1							3
AMC2745	Manure Pit	8755	B1	10					2					1		3									2	1	1
AMC2747	Manure Pit	448	B1	9					1			1				3									1	1	1	1
AMC2749	Manure Pit	212	B1	11					2			1				3				1					2	1	1
AMC2752	Manured Soil	543	E	5					1			1				3
AMC2849	Manured Soil	19153	A	11					1			1				3				1					3	1	1
AMC2851	Calf Feces	2064	E	9					1			1		1		3									1	1		1
AMC2853	Calf Feces	2064	E	9					1			1		1		3									1	1		1
AMC2855	Calf Feces	2064	E	9					1			1		1		3									1	1		1
AMC2857	Dry Cow Feces	457	F	13					1			2	1	1		3							1	1	1		1	1
AMC2859	Dry Cow Feces	3042	cladeI	17					1			2		1		3				1	1		1	1	2	2	1	1
AMC2861	Dry Cow Feces	457	F	13					1			2	1	1		3							1	1	1		1	1
AMC2866	Milking Cow Feces	58	B1	6					1			1				3							1
AMC2884	Surface Water	101	B1	19					1			1		1		3				1	1		1	1	3	3	2	1
AMC2888	Surface Water	224	B1	15			2		1			1				3				1	1				2	2	1	1
AMC2949	Wastewater Influent	410	C	7					1			1				3				1							1
AMC2951	Wastewater Influent	410	C	7					1			1				3				1							1
AMC2955	Wastewater Effluent	23	C	6					1			1				3							1
AMC2977	Dry Cow Feces	648	F	17			2		2			1	1	1		3									3	2	1	1
AMC2979	Dry Cow Feces	648	F	17			2		2			1	1	1		3									3	2	1	1
AMC2995	Calf Feces	29	B1	8					1			1				3									2	1
AMC2999	Calf Feces	69	D	10					1			1		1		2					1				2	1	1
AMC3003	Dry Cow Feces	1196	B1	11					1			1				3				1					3	1	1
AMC3008	Milking Cow Feces	162	B1	11					1			1				3				1					3	1	1
AMC3018	Surface Water	549	D	16					2			1	1	1		3					1				2	2	2	1
AMC3020	Surface Water	1304	B1	4					1							3
AMC3022	Surface Water	549	D	16					2			1	1	1		3					1				2	2	2	1
AMC3075	Calf Feces	342	A	6					1			1				3			1
AMC3076	Dry Cow Feces	155	B1	14					1			1		1		3				1					2	2	1	1	1
AMC3079	Dry Cow Feces	155	B1	14					1			1		1		3				1					2	2	1	1	1
AMC3080	Dry Cow Feces	155	B1	14					1			1		1		3				1					2	2	1	1	1
AMC3089	Manure Pit	666	B1	9					1			1				3									1	1	1	1
AMC3091	Manure Pit	666	B1	9					1			1				3									1	1	1	1
AMC3092	Manure Pit	666	B1	9					1			1				3									1	1	1	1
AMC3098	Calf Feces	783	C	12					1			1		1		3									3	2	1
AMC3103	Calf Feces	69	D	7					2			1				2									2
AMC3117	Manure Pit	196	B1	11					1			1				3				1			1	1		1	1	1
AMC3119	Manure Pit	196	B1	11					1			1				3				1			1	1		1	1	1
AMC3121	Manure Pit	196	B1	11					1			1				3				1			1	1		1	1	1
AMC3180	Wastewater Influent	517	B1	14					2			1				3				1	1		1		2	1	1	1
AMC3194	Manured Soil	7812	B1	11					1			1				3				1			1	1		1	1	1
AMC3221	Calf Feces	10	A	11					1			2		1		3									1	1	1	1
AMC3227	Dry Cow Feces	457	F	13					1			2	1	1		3							1	1	1		1	1
AMC3249	Surface Water	154	B1	12					1			1				3				2	1				1	1	1		1
AMC3253	Surface Water	744	A	17			2		2			1	1			3					1				3	2	1	1
AMC3256	Surface Water	744	A	17			2		2			1	1			3					1				3	2	1	1
AMC3258	Surface Water	744	A	17			2		2			1	1			3					1				3	2	1	1
AMC3316	Wastewater Influent	93	A	8					2			1				3							1			1
AMC3319	Wastewater Effluent	131	B2	14			2		1			1				3									3	2	1	1
AMC3320	Wastewater Effluent	10	A	13			2		1			1				3		1					1		1	1	1	1
AMC3360	Calf Feces	69	D	6					1			1		1		2										1
AMC3366	Dry Cow Feces	69	D	10					1			1		1		2					1				2	1	1
AMC3368	Dry Cow Feces	69	D	10					1			1		1		2					1				2	1	1
AMC3370	Dry Cow Feces	69	D	10					1			1		1		2					1				2	1	1

## Sheet: AMRFinderPlus_Metal
AMC ID	sample_type	Sequence Type	Phylogroup	NUM FOUND	arsA	arsB	arsC	arsD	arsR	fieF	merA	merB	merC	merD	merE	merP	merR	merT	pcoA	pcoB	pcoC	pcoD	pcoE	pcoR	pcoS	silA	silB	silC	silE	silF	silP	silR	silS	terD	terW	terZ
AMC678	Calf Feces	155	B1	3			arsC		arsR	fieF
AMC680	Calf Feces	58	B1	3			arsC		arsR	fieF
AMC681	Calf Feces	46	A	7			arsC		arsR	fieF			merC			merP	merR	merT
AMC683	Calf Feces	6316	B1	3			arsC		arsR	fieF
AMC684	Dry Cow Feces	6316	B1	3			arsC		arsR	fieF
AMC686	Dry Cow Feces	6316	B1	3			arsC		arsR	fieF
AMC688	Dry Cow Feces	6316	B1	3			arsC		arsR	fieF
AMC690	Milking Cow Feces	6316	B1	3			arsC		arsR	fieF
AMC692	Milking Cow Feces	6316	B1	3			arsC		arsR	fieF
AMC694	Milking Cow Feces	6316	B1	3			arsC		arsR	fieF
AMC696	Manure Pit	6316	B1	3			arsC		arsR	fieF
AMC698	Manure Pit	6316	B1	3			arsC		arsR	fieF
AMC700	Manure Pit	6316	B1	3			arsC		arsR	fieF
AMC702	Calf Feces	744	A	7			arsC		arsR	fieF			merC			merP	merR	merT
AMC705	Calf Feces	765	B1	5			arsC		arsR	fieF																									terW	terZ
AMC707	Calf Feces	515	B1	3			arsC	arsD		fieF
AMC712	Dry Cow Feces	388	B1	3			arsC		arsR	fieF
AMC714	Milking Cow Feces	2035	A	3			arsC		arsR	fieF
AMC718	Milking Cow Feces	642	B1	6			arsC		arsR	fieF																								terD	terW	terZ
AMC721	Manure Pit	20	B1	6			arsC		arsR	fieF																								terD	terW	terZ
AMC722	Manure Pit	2179	B1	3			arsC		arsR	fieF
AMC744	Wastewater Influent	517	B1	3			arsC		arsR	fieF
AMC745	Wastewater Influent	517	B1	3			arsC		arsR	fieF
AMC747	Wastewater Influent	73	B2	2			arsC			fieF
AMC775	Manured Soil	46	A	7			arsC		arsR	fieF			merC			merP	merR	merT
AMC778	Calf Feces	38	D	3			arsC		arsR	fieF
AMC780	Calf Feces	38	D	3			arsC		arsR	fieF
AMC782	Calf Feces	38	D	3			arsC		arsR	fieF
AMC784	Dry Cow Feces	38	D	3			arsC		arsR	fieF
AMC786	Dry Cow Feces	38	D	3			arsC		arsR	fieF
AMC788	Dry Cow Feces	38	D	3			arsC		arsR	fieF
AMC790	Milking Cow Feces	38	D	3			arsC		arsR	fieF
AMC792	Milking Cow Feces	38	D	3			arsC		arsR	fieF
AMC802	Calf Feces	69	D	3			arsC	arsD		fieF
AMC804	Calf Feces	224	B1	3			arsC		arsR	fieF
AMC805	Calf Feces	224	B1	3			arsC		arsR	fieF
AMC807	Dry Cow Feces	224	B1	3			arsC		arsR	fieF
AMC810	Dry Cow Feces	69	D	3			arsC	arsD		fieF
AMC811	Dry Cow Feces	224	B1	3			arsC		arsR	fieF
AMC813	Milking Cow Feces	224	B1	3			arsC		arsR	fieF
AMC815	Milking Cow Feces	38	D	3			arsC		arsR	fieF
AMC817	Milking Cow Feces	58	B1	3			arsC		arsR	fieF
AMC819	Manure Pit	155	B1	3			arsC		arsR	fieF
AMC862	Wastewater Influent	131	B2	2			arsC			fieF
AMC864	Wastewater Influent	457	F	3			arsC		arsR	fieF
AMC865	Wastewater Influent	219	E	18			arsC		arsR	fieF									pcoA	pcoB	pcoC	pcoD	pcoE	pcoR	pcoS	silA	silB	silC	silE	silF	silP	silR	silS
AMC873	Wastewater Influent	2179	B1	3			arsC		arsR	fieF
AMC875	Wastewater Influent	38	D	3			arsC		arsR	fieF
AMC877	Wastewater Influent	1598	A	18			arsC		arsR	fieF									pcoA	pcoB	pcoC	pcoD	pcoE	pcoR	pcoS	silA	silB	silC	silE	silF	silP	silR	silS
AMC880	Calf Feces	648	F	3			arsC		arsR	fieF
AMC881	Calf Feces	10	A	3			arsC		arsR	fieF
AMC883	Dry Cow Feces	10	A	6			arsC		arsR	fieF																								terD	terW	terZ
AMC885	Dry Cow Feces	154	B1	3			arsC		arsR	fieF
AMC887	Dry Cow Feces	1642	B1	6			arsC		arsR	fieF																								terD	terW	terZ
AMC889	Milking Cow Feces	10	A	3			arsC		arsR	fieF
AMC892	Milking Cow Feces	19157	A	7			arsC		arsR	fieF			merC			merP	merR	merT
AMC894	Manure Pit	648	F	3			arsC		arsR	fieF
AMC896	Manure Pit	648	F	3			arsC		arsR	fieF
AMC898	Manure Pit	648	F	3			arsC		arsR	fieF
AMC901	Calf Feces	29	B1	6			arsC		arsR	fieF																								terD	terW	terZ
AMC903	Calf Feces	19154	A	3			arsC		arsR	fieF
AMC905	Calf Feces	10565	B1	9			arsC		arsR	fieF			merC				merR	merT																terD	terW	terZ
AMC907	Dry Cow Feces	19154	A	3			arsC		arsR	fieF
AMC909	Dry Cow Feces	10565	B1	9			arsC		arsR	fieF			merC				merR	merT																terD	terW	terZ
AMC911	Dry Cow Feces	69	D	3			arsC	arsD		fieF
AMC913	Milking Cow Feces	2524	A	17			arsC		arsR	fieF									pcoA	pcoB	pcoC	pcoD	pcoE	pcoR	pcoS	silA	silB	silC	silE	silF		silR	silS
AMC915	Milking Cow Feces	2524	A	17			arsC		arsR	fieF									pcoA	pcoB	pcoC	pcoD	pcoE	pcoR	pcoS	silA	silB	silC	silE	silF		silR	silS
AMC917	Milking Cow Feces	2524	A	17			arsC		arsR	fieF									pcoA	pcoB	pcoC	pcoD	pcoE	pcoR	pcoS	silA	silB	silC	silE	silF		silR	silS
AMC919	Manure Pit	58	B1	3			arsC		arsR	fieF
AMC922	Manure Pit	58	B1	3			arsC		arsR	fieF
AMC923	Manure Pit	58	B1	3			arsC		arsR	fieF
AMC924	Surface Water	69	D	3			arsC	arsD		fieF
AMC926	Surface Water	69	D	3			arsC	arsD		fieF
AMC928	Surface Water	398	A	3			arsC		arsR	fieF
AMC930	Surface Water	1125	B1	3			arsC		arsR	fieF
AMC973	Calf Feces	58	B1	3			arsC		arsR	fieF
AMC974	Calf Feces	69	D	7			arsC	arsD		fieF			merC			merP	merR	merT
AMC976	Calf Feces	58	B1	3			arsC		arsR	fieF
AMC1000	Calf Feces	2064	E	5	arsA	arsB	arsC	arsD		fieF
AMC1002	Calf Feces	361	A	3			arsC		arsR	fieF
AMC1005	Calf Feces	515	B1	3			arsC	arsD		fieF
AMC1006	Dry Cow Feces	162	B1	3			arsC		arsR	fieF
AMC1008	Dry Cow Feces	361	A	3			arsC		arsR	fieF
AMC1011	Dry Cow Feces	361	A	3			arsC		arsR	fieF
AMC1016	Milking Cow Feces	19159	A	6			arsC		arsR	fieF																								terD	terW	terZ
AMC1018	Manure Pit	19159	A	3			arsC		arsR	fieF
AMC1020	Manure Pit	155	B1	1						fieF
AMC1022	Manure Pit	648	F	7			arsC		arsR	fieF			merC			merP	merR	merT
AMC1024	Surface Water	46	A	7			arsC		arsR	fieF			merC			merP	merR	merT
AMC1025	Surface Water	46	A	7			arsC		arsR	fieF			merC			merP	merR	merT
AMC1027	Surface Water	6316	B1	3			arsC		arsR	fieF
AMC1033	Wastewater Influent	73	B2	2			arsC			fieF
AMC1035	Wastewater Influent	73	B2	2			arsC			fieF
AMC1037	Wastewater Influent	73	B2	2			arsC			fieF
AMC1039	Wastewater Effluent	19161	B1	3			arsC		arsR	fieF
AMC1041	Wastewater Effluent	361	A	3			arsC		arsR	fieF
AMC1089	Calf Feces	38	D	3			arsC		arsR	fieF
AMC1100	Milking Cow Feces	38	D	3			arsC		arsR	fieF
AMC1114	Calf Feces	1284	A	3			arsC		arsR	fieF
AMC1115	Calf Feces	4385	B1	3			arsC		arsR	fieF
AMC1117	Calf Feces	1284	A	3			arsC		arsR	fieF
AMC1119	Dry Cow Feces	657	G	9			arsC		arsR	fieF			merC				merR	merT																terD	terW	terZ
AMC1121	Dry Cow Feces	4392	B1	3			arsC		arsR	fieF
AMC1128	Surface Water	155	B1	3			arsC		arsR	fieF
AMC1129	Surface Water	19155	F	2			arsC			fieF
AMC1167	Wastewater Influent	443	B1	18			arsC		arsR	fieF									pcoA	pcoB	pcoC	pcoD	pcoE	pcoR	pcoS	silA	silB	silC	silE	silF	silP	silR	silS
AMC1169	Wastewater Influent	443	B1	18			arsC		arsR	fieF									pcoA	pcoB	pcoC	pcoD	pcoE	pcoR	pcoS	silA	silB	silC	silE	silF	silP	silR	silS
AMC1170	Wastewater Influent	1049	B1	3			arsC		arsR	fieF
AMC1171	Wastewater Influent	443	B1	18			arsC		arsR	fieF									pcoA	pcoB	pcoC	pcoD	pcoE	pcoR	pcoS	silA	silB	silC	silE	silF	silP	silR	silS
AMC1172	Wastewater Influent	443	B1	18			arsC		arsR	fieF									pcoA	pcoB	pcoC	pcoD	pcoE	pcoR	pcoS	silA	silB	silC	silE	silF	silP	silR	silS
AMC1173	Wastewater Influent	648	F	7			arsC		arsR	fieF			merC			merP	merR	merT
AMC1175	Wastewater Influent	443	B1	18			arsC		arsR	fieF									pcoA	pcoB	pcoC	pcoD	pcoE	pcoR	pcoS	silA	silB	silC	silE	silF	silP	silR	silS
AMC1176	Wastewater Influent	443	B1	18			arsC		arsR	fieF									pcoA	pcoB	pcoC	pcoD	pcoE	pcoR	pcoS	silA	silB	silC	silE	silF	silP	silR	silS
AMC1177	Wastewater Influent	1049	B1	3			arsC		arsR	fieF
AMC1190	Calf Feces	10	A	3			arsC		arsR	fieF
AMC1193	Calf Feces	10	A	3			arsC		arsR	fieF
AMC1195	Calf Feces	10	A	3			arsC		arsR	fieF
AMC1203	Milking Cow Feces	19156	A	6			arsC		arsR	fieF																								terD	terW	terZ
AMC1204	Milking Cow Feces	19156	A	6			arsC		arsR	fieF																								terD	terW	terZ
AMC1207	Manure Pit	10	A	3			arsC		arsR	fieF
AMC1210	Manure Pit	10	A	3			arsC		arsR	fieF
AMC1215	Calf Feces	19160	B1	3			arsC		arsR	fieF
AMC1218	Calf Feces	19154	A	3			arsC		arsR	fieF
AMC1220	Calf Feces	109	B1	3			arsC		arsR	fieF
AMC1223	Dry Cow Feces	10565	B1	9			arsC		arsR	fieF			merC				merR	merT																terD	terW	terZ
AMC1227	Milking Cow Feces	2524	A	17			arsC		arsR	fieF									pcoA	pcoB	pcoC	pcoD	pcoE	pcoR	pcoS	silA	silB	silC	silE	silF		silR	silS
AMC1233	Manure Pit	2524	A	17			arsC		arsR	fieF									pcoA	pcoB	pcoC	pcoD	pcoE	pcoR	pcoS	silA	silB	silC	silE	silF		silR	silS
AMC1235	Manure Pit	2524	A	17			arsC		arsR	fieF									pcoA	pcoB	pcoC	pcoD	pcoE	pcoR	pcoS	silA	silB	silC	silE	silF		silR	silS
AMC1237	Manure Pit	2524	A	17			arsC		arsR	fieF									pcoA	pcoB	pcoC	pcoD	pcoE	pcoR	pcoS	silA	silB	silC	silE	silF		silR	silS
AMC1279	Surface Water	131	B2	2			arsC			fieF
AMC1280	Surface Water	1385	B2	2			arsC			fieF
AMC1309	Calf Feces	34	A	3			arsC		arsR	fieF
AMC1311	Calf Feces	155	B1	3			arsC		arsR	fieF
AMC1313	Calf Feces	155	B1	3			arsC		arsR	fieF
AMC1327	Manure Pit	155	B1	3			arsC		arsR	fieF
AMC1329	Manure Pit	155	B1	3			arsC		arsR	fieF
AMC1331	Manure Pit	155	B1	3			arsC		arsR	fieF
AMC1334	Calf Feces	69	D	3			arsC	arsD		fieF
AMC1336	Calf Feces	515	B1	3			arsC	arsD		fieF
AMC1337	Calf Feces	515	B1	3			arsC	arsD		fieF
AMC1345	Milking Cow Feces	3018	E	6			arsC		arsR	fieF																								terD	terW	terZ
AMC1347	Milking Cow Feces	446	B1	7			arsC		arsR	fieF			merC			merP	merR	merT
AMC1349	Milking Cow Feces	154	B1	3			arsC		arsR	fieF
AMC1351	Manure Pit	58	B1	7			arsC		arsR	fieF			merC			merP	merR	merT
AMC1353	Manure Pit	58	B1	3			arsC		arsR	fieF
AMC1355	Manure Pit	642	B1	6			arsC		arsR	fieF																								terD	terW	terZ
AMC1357	Manured Soil	10	A	3			arsC		arsR	fieF
AMC1359	Manured Soil	3018	E	3			arsC		arsR	fieF
AMC1419	Calf Feces	3018	E	3			arsC		arsR	fieF
AMC1421	Calf Feces	3018	E	3			arsC		arsR	fieF
AMC1423	Calf Feces	3018	E	3			arsC		arsR	fieF
AMC1425	Dry Cow Feces	58	B1	3			arsC		arsR	fieF
AMC1436	Manure Pit	1049	B1	3			arsC		arsR	fieF
AMC1438	Manure Pit	695	A	17			arsC		arsR	fieF									pcoA	pcoB	pcoC	pcoD		pcoR	pcoS	silA	silB	silC	silE	silF	silP	silR	silS
AMC1440	Manure Pit	1049	B1	3			arsC		arsR	fieF
AMC1452	Dry Cow Feces	1665	B1	3			arsC		arsR	fieF
AMC1473	Surface Water	3018	E	3			arsC		arsR	fieF
AMC1475	Surface Water	3018	E	3			arsC		arsR	fieF
AMC1476	Surface Water	3018	E	3			arsC		arsR	fieF
AMC1521	Wastewater Influent	10	A	3			arsC		arsR	fieF
AMC1522	Wastewater Influent	10	A	3			arsC		arsR	fieF
AMC1525	Wastewater Influent	10	A	3			arsC		arsR	fieF
AMC1545	Wastewater Influent	219	E	18			arsC		arsR	fieF									pcoA	pcoB	pcoC	pcoD	pcoE	pcoR	pcoS	silA	silB	silC	silE	silF	silP	silR	silS
AMC1546	Wastewater Influent	3580	B1	3			arsC		arsR	fieF
AMC1547	Wastewater Effluent	38	D	3			arsC		arsR	fieF
AMC1549	Wastewater Effluent	38	D	3			arsC		arsR	fieF
AMC1551	Wastewater Effluent	131	B2	2			arsC			fieF
AMC1565	Calf Feces	19154	A	3			arsC		arsR	fieF
AMC1567	Calf Feces	19154	A	3			arsC		arsR	fieF
AMC1570	Calf Feces	69	D	3			arsC	arsD		fieF
AMC1571	Dry Cow Feces	19154	A	3			arsC		arsR	fieF
AMC1573	Dry Cow Feces	19154	A	3			arsC		arsR	fieF
AMC1576	Milking Cow Feces	69	D	3			arsC	arsD		fieF
AMC1578	Milking Cow Feces	69	D	3			arsC	arsD		fieF
AMC1580	Milking Cow Feces	201	B1	9			arsC		arsR	fieF			merC				merR	merT																terD	terW	terZ
AMC1582	Manure Pit	2524	A	17			arsC		arsR	fieF									pcoA	pcoB	pcoC	pcoD	pcoE	pcoR	pcoS	silA	silB	silC	silE	silF		silR	silS
AMC1584	Manure Pit	2524	A	17			arsC		arsR	fieF									pcoA	pcoB	pcoC	pcoD	pcoE	pcoR	pcoS	silA	silB	silC	silE	silF		silR	silS
AMC1586	Manure Pit	2524	A	17			arsC		arsR	fieF									pcoA	pcoB	pcoC	pcoD	pcoE	pcoR	pcoS	silA	silB	silC	silE	silF		silR	silS
AMC1590	Calf Feces	10	A	3			arsC		arsR	fieF
AMC1592	Calf Feces	10	A	3			arsC		arsR	fieF
AMC1593	Calf Feces	10	A	3			arsC		arsR	fieF
AMC1601	Milking Cow Feces	648	F	3			arsC		arsR	fieF
AMC1647	Calf Feces	19158	B1	3			arsC		arsR	fieF
AMC1649	Calf Feces	19158	B1	3			arsC		arsR	fieF
AMC1651	Calf Feces	19158	B1	3			arsC		arsR	fieF
AMC1671	Calf Feces	543	E	2			arsC			fieF
AMC1674	Calf Feces	515	B1	3			arsC	arsD		fieF
AMC1675	Calf Feces	515	B1	3			arsC	arsD		fieF
AMC1679	Dry Cow Feces	11431	B1	3			arsC		arsR	fieF
AMC1691	Manure Pit	10	A	3			arsC		arsR	fieF
AMC1693	Manure Pit	10	A	3			arsC		arsR	fieF
AMC1761	Wastewater Influent	410	C	18			arsC		arsR	fieF									pcoA	pcoB	pcoC	pcoD	pcoE	pcoR	pcoS	silA	silB	silC	silE	silF	silP	silR	silS
AMC1764	Wastewater Influent	410	C	18			arsC		arsR	fieF									pcoA	pcoB	pcoC	pcoD	pcoE	pcoR	pcoS	silA	silB	silC	silE	silF	silP	silR	silS
AMC1766	Wastewater Influent	73	B2	2			arsC			fieF
AMC1784	Calf Feces	202	A	6	arsA	arsB	arsC	arsD	arsR	fieF
AMC1788	Dry Cow Feces	202	A	6	arsA	arsB	arsC	arsD	arsR	fieF
AMC1805	Calf Feces	3018	E	3			arsC		arsR	fieF
AMC1807	Calf Feces	88	C	11			arsC		arsR	fieF	merA	merB	merC	merD	merE	merP	merR	merT
AMC1808	Calf Feces	3018	E	3			arsC		arsR	fieF
AMC1809	Calf Feces	3018	E	3			arsC		arsR	fieF
AMC1810	Dry Cow Feces	1125	B1	3			arsC		arsR	fieF
AMC1813	Dry Cow Feces	602	B1	7			arsC		arsR	fieF			merC			merP	merR	merT
AMC1814	Dry Cow Feces	88	C	11			arsC		arsR	fieF	merA	merB	merC	merD	merE	merP	merR	merT
AMC1819	Milking Cow Feces	8651	D	7			arsC		arsR	fieF			merC			merP	merR	merT
AMC1824	Manure Pit	88	C	11			arsC		arsR	fieF	merA	merB	merC	merD	merE	merP	merR	merT
AMC1863	Wastewater Influent	224	B1	3			arsC		arsR	fieF
AMC1866	Wastewater Influent	127	B2	2			arsC			fieF
AMC1867	Wastewater Influent	2179	B1	3			arsC		arsR	fieF
AMC1869	Wastewater Effluent	58	B1	3			arsC		arsR	fieF
AMC1870	Wastewater Effluent	540	A	7			arsC		arsR	fieF			merC			merP	merR	merT
AMC1872	Wastewater Effluent	2041	A	3			arsC		arsR	fieF
AMC1882	Calf Feces	648	F	3			arsC		arsR	fieF
AMC1884	Calf Feces	648	F	3			arsC		arsR	fieF
AMC1886	Calf Feces	648	F	3			arsC		arsR	fieF
AMC1888	Dry Cow Feces	648	F	3			arsC		arsR	fieF
AMC1890	Dry Cow Feces	648	F	3			arsC		arsR	fieF
AMC1892	Dry Cow Feces	648	F	3			arsC		arsR	fieF
AMC1894	Milking Cow Feces	648	F	3			arsC		arsR	fieF
AMC1896	Milking Cow Feces	642	B1	6			arsC		arsR	fieF																								terD	terW	terZ
AMC1898	Milking Cow Feces	648	F	3			arsC		arsR	fieF
AMC1900	Manure Pit	648	F	3			arsC		arsR	fieF
AMC1902	Manure Pit	648	F	3			arsC		arsR	fieF
AMC1904	Manure Pit	648	F	3			arsC		arsR	fieF
AMC1909	Calf Feces	446	B1	3			arsC		arsR	fieF
AMC1910	Calf Feces	2524	A	17			arsC		arsR	fieF									pcoA	pcoB	pcoC	pcoD	pcoE	pcoR	pcoS	silA	silB	silC	silE	silF		silR	silS
AMC1911	Calf Feces	19154	A	3			arsC		arsR	fieF
AMC1913	Calf Feces	29	B1	6			arsC		arsR	fieF																								terD	terW	terZ
AMC1916	Dry Cow Feces	201	B1	6			arsC		arsR	fieF																								terD	terW	terZ
AMC1918	Dry Cow Feces	201	B1	6			arsC		arsR	fieF																								terD	terW	terZ
AMC1920	Milking Cow Feces	2524	A	17			arsC		arsR	fieF									pcoA	pcoB	pcoC	pcoD	pcoE	pcoR	pcoS	silA	silB	silC	silE	silF		silR	silS
AMC1922	Milking Cow Feces	2524	A	17			arsC		arsR	fieF									pcoA	pcoB	pcoC	pcoD	pcoE	pcoR	pcoS	silA	silB	silC	silE	silF		silR	silS
AMC1924	Milking Cow Feces	2524	A	17			arsC		arsR	fieF									pcoA	pcoB	pcoC	pcoD	pcoE	pcoR	pcoS	silA	silB	silC	silE	silF		silR	silS
AMC1926	Manure Pit	2524	A	17			arsC		arsR	fieF									pcoA	pcoB	pcoC	pcoD	pcoE	pcoR	pcoS	silA	silB	silC	silE	silF		silR	silS
AMC1929	Manure Pit	2524	A	17			arsC		arsR	fieF									pcoA	pcoB	pcoC	pcoD	pcoE	pcoR	pcoS	silA	silB	silC	silE	silF		silR	silS
AMC1930	Manure Pit	2524	A	17			arsC		arsR	fieF									pcoA	pcoB	pcoC	pcoD	pcoE	pcoR	pcoS	silA	silB	silC	silE	silF		silR	silS
AMC1934	Surface Water	648	F	3			arsC		arsR	fieF
AMC1993	Calf Feces	753	E	6			arsC			fieF			merC			merP	merR	merT
AMC1994	Calf Feces	753	E	6			arsC			fieF			merC			merP	merR	merT
AMC1996	Dry Cow Feces	6316	B1	3			arsC		arsR	fieF
AMC2004	Milking Cow Feces	155	B1	3			arsC		arsR	fieF
AMC2018	Calf Feces	783	C	7			arsC		arsR	fieF			merC			merP	merR	merT
AMC2019	Calf Feces	3018	E	3			arsC		arsR	fieF
AMC2021	Calf Feces	69	D	3			arsC	arsD		fieF
AMC2027	Dry Cow Feces	543	E	2			arsC			fieF
AMC2037	Manure Pit	155	B1	3			arsC		arsR	fieF
AMC2039	Manure Pit	155	B1	3			arsC		arsR	fieF
AMC2098	Wastewater Influent	410	C	18			arsC		arsR	fieF									pcoA	pcoB	pcoC	pcoD	pcoE	pcoR	pcoS	silA	silB	silC	silE	silF	silP	silR	silS
AMC2100	Wastewater Influent	517	B1	3			arsC		arsR	fieF
AMC2102	Wastewater Influent	410	C	18			arsC		arsR	fieF									pcoA	pcoB	pcoC	pcoD	pcoE	pcoR	pcoS	silA	silB	silC	silE	silF	silP	silR	silS
AMC2127	Calf Feces	3018	E	3			arsC		arsR	fieF
AMC2129	Calf Feces	3018	E	3			arsC		arsR	fieF
AMC2132	Calf Feces	3018	E	3			arsC		arsR	fieF
AMC2133	Dry Cow Feces	457	F	3			arsC		arsR	fieF
AMC2136	Dry Cow Feces	88	C	11			arsC		arsR	fieF	merA	merB	merC	merD	merE	merP	merR	merT
AMC2138	Dry Cow Feces	88	C	11			arsC		arsR	fieF	merA	merB	merC	merD	merE	merP	merR	merT
AMC2140	Milking Cow Feces	3018	E	3			arsC		arsR	fieF
AMC2143	Milking Cow Feces	3018	E	3			arsC		arsR	fieF
AMC2145	Manure Pit	88	C	11			arsC		arsR	fieF	merA	merB	merC	merD	merE	merP	merR	merT
AMC2147	Manure Pit	297	B1	3			arsC		arsR	fieF
AMC2211	Wastewater Influent	607	A	17			arsC		arsR	fieF									pcoA	pcoB	pcoC	pcoD		pcoR	pcoS	silA	silB	silC	silE	silF	silP	silR	silS
AMC2214	Wastewater Influent	10	A	3			arsC		arsR	fieF
AMC2215	Wastewater Influent	131	B2	2			arsC			fieF
AMC2217	Wastewater Effluent	69	D	3			arsC	arsD		fieF
AMC2219	Wastewater Effluent	219	E	18			arsC		arsR	fieF									pcoA	pcoB	pcoC	pcoD	pcoE	pcoR	pcoS	silA	silB	silC	silE	silF	silP	silR	silS
AMC2220	Wastewater Effluent	410	C	18			arsC		arsR	fieF									pcoA	pcoB	pcoC	pcoD	pcoE	pcoR	pcoS	silA	silB	silC	silE	silF	silP	silR	silS
AMC2221	Wastewater Effluent	69	D	7			arsC	arsD		fieF			merC			merP	merR	merT
AMC2236	Calf Feces	10	A	3			arsC		arsR	fieF
AMC2239	Calf Feces	10	A	3			arsC		arsR	fieF
AMC2255	Manure Pit	5614	B1	3			arsC		arsR	fieF
AMC2257	Manure Pit	648	F	3			arsC		arsR	fieF
AMC2261	Calf Feces	29	B1	6			arsC		arsR	fieF																								terD	terW	terZ
AMC2262	Calf Feces	2524	A	17			arsC		arsR	fieF									pcoA	pcoB	pcoC	pcoD	pcoE	pcoR	pcoS	silA	silB	silC	silE	silF		silR	silS
AMC2265	Calf Feces	2524	A	17			arsC		arsR	fieF									pcoA	pcoB	pcoC	pcoD	pcoE	pcoR	pcoS	silA	silB	silC	silE	silF		silR	silS
AMC2272	Milking Cow Feces	69	D	3			arsC	arsD		fieF
AMC2278	Manure Pit	29	B1	6			arsC		arsR	fieF																								terD	terW	terZ
AMC2286	Surface Water	58	B1	7			arsC		arsR	fieF			merC			merP	merR	merT
AMC2289	Surface Water	398	A	3			arsC		arsR	fieF
AMC2293	Surface Water	2524	A	17			arsC		arsR	fieF									pcoA	pcoB	pcoC	pcoD	pcoE	pcoR	pcoS	silA	silB	silC	silE	silF		silR	silS
AMC2353	Calf Feces	648	F	3			arsC		arsR	fieF
AMC2355	Dry Cow Feces	2165	B1	6			arsC		arsR	fieF																								terD	terW	terZ
AMC2359	Dry Cow Feces	164	B1	6			arsC		arsR	fieF																								terD	terW	terZ
AMC2375	Calf Feces	29	B1	6			arsC		arsR	fieF																								terD	terW	terZ
AMC2377	Calf Feces	29	B1	6			arsC		arsR	fieF																								terD	terW	terZ
AMC2379	Calf Feces	29	B1	6			arsC		arsR	fieF																								terD	terW	terZ
AMC2387	Milking Cow Feces	101	B1	3			arsC		arsR	fieF
AMC2389	Milking Cow Feces	101	B1	3			arsC		arsR	fieF
AMC2392	Milking Cow Feces	101	B1	3			arsC		arsR	fieF
AMC2393	Manure Pit	69	D	3			arsC	arsD		fieF
AMC2395	Manure Pit	69	D	3			arsC	arsD		fieF
AMC2397	Manure Pit	69	D	3			arsC	arsD		fieF
AMC2457	Calf Feces	753	E	6			arsC			fieF			merC			merP	merR	merT
AMC2461	Dry Cow Feces	38	D	3			arsC		arsR	fieF
AMC2465	Dry Cow Feces	38	D	3			arsC		arsR	fieF
AMC2471	Milking Cow Feces	48	A	22			arsC		arsR	fieF			merC			merP	merR	merT	pcoA	pcoB	pcoC	pcoD	pcoE	pcoR	pcoS	silA	silB	silC	silE	silF	silP	silR	silS
AMC2483	Calf Feces	155	B1	3			arsC		arsR	fieF
AMC2485	Calf Feces	3018	E	3			arsC		arsR	fieF
AMC2487	Calf Feces	937	B1	6			arsC		arsR	fieF																								terD	terW	terZ
AMC2489	Dry Cow Feces	155	B1	3			arsC		arsR	fieF
AMC2495	Milking Cow Feces	38	D	3			arsC		arsR	fieF
AMC2497	Milking Cow Feces	58	B1	3			arsC		arsR	fieF
AMC2499	Milking Cow Feces	58	B1	3			arsC		arsR	fieF
AMC2502	Manure Pit	1049	B1	3			arsC		arsR	fieF
AMC2503	Manure Pit	38	D	3			arsC		arsR	fieF
AMC2505	Manure Pit	3018	E	3			arsC		arsR	fieF
AMC2589	Manure Pit	1049	B1	3			arsC		arsR	fieF
AMC2591	Manure Pit	38	D	3			arsC		arsR	fieF
AMC2597	Calf Feces	648	F	7			arsC		arsR	fieF			merC			merP	merR	merT
AMC2599	Calf Feces	457	F	3			arsC		arsR	fieF
AMC2600	Calf Feces	3018	E	3			arsC		arsR	fieF
AMC2602	Dry Cow Feces	58	B1	3			arsC		arsR	fieF
AMC2606	Dry Cow Feces	88	C	11			arsC		arsR	fieF	merA	merB	merC	merD	merE	merP	merR	merT
AMC2611	Milking Cow Feces	58	B1	3			arsC		arsR	fieF
AMC2613	Manure Pit	3998	B1	20			arsC		arsR	fieF			merC			merP	merR	merT	pcoA	pcoB	pcoC		pcoE		pcoS	silA	silB	silC	silE	silF	silP	silR	silS
AMC2626	Surface Water	88	C	11			arsC		arsR	fieF	merA	merB	merC	merD	merE	merP	merR	merT
AMC2673	Wastewater Influent	219	E	18			arsC		arsR	fieF									pcoA	pcoB	pcoC	pcoD	pcoE	pcoR	pcoS	silA	silB	silC	silE	silF	silP	silR	silS
AMC2675	Wastewater Influent	3580	B1	3			arsC		arsR	fieF
AMC2703	Calf Feces	666	B1	7			arsC		arsR	fieF			merC			merP	merR	merT
AMC2704	Calf Feces	666	B1	7			arsC		arsR	fieF			merC			merP	merR	merT
AMC2706	Calf Feces	666	B1	7			arsC		arsR	fieF			merC			merP	merR	merT
AMC2708	Dry Cow Feces	174	G	6			arsC		arsR	fieF																								terD	terW	terZ
AMC2710	Dry Cow Feces	666	B1	7			arsC		arsR	fieF			merC			merP	merR	merT
AMC2712	Dry Cow Feces	666	B1	7			arsC		arsR	fieF			merC			merP	merR	merT
AMC2715	Milking Cow Feces	666	B1	7			arsC		arsR	fieF			merC			merP	merR	merT
AMC2716	Milking Cow Feces	666	B1	7			arsC		arsR	fieF			merC			merP	merR	merT
AMC2717	Milking Cow Feces	1056	B1	3			arsC		arsR	fieF
AMC2719	Milking Cow Feces	666	B1	7			arsC		arsR	fieF			merC			merP	merR	merT
AMC2721	Manure Pit	666	B1	7			arsC		arsR	fieF			merC			merP	merR	merT
AMC2722	Manure Pit	666	B1	7			arsC		arsR	fieF			merC			merP	merR	merT
AMC2724	Manure Pit	666	B1	7			arsC		arsR	fieF			merC			merP	merR	merT
AMC2725	Manure Pit	666	B1	7			arsC		arsR	fieF			merC			merP	merR	merT
AMC2727	Calf Feces	783	C	7			arsC		arsR	fieF			merC			merP	merR	merT
AMC2729	Calf Feces	783	C	7			arsC		arsR	fieF			merC			merP	merR	merT
AMC2731	Calf Feces	2521	B1	3			arsC		arsR	fieF
AMC2739	Milking Cow Feces	58	B1	3			arsC		arsR	fieF
AMC2745	Manure Pit	8755	B1	3			arsC		arsR	fieF
AMC2747	Manure Pit	448	B1	7			arsC		arsR	fieF			merC			merP	merR	merT
AMC2749	Manure Pit	212	B1	3			arsC		arsR	fieF
AMC2752	Manured Soil	543	E	2			arsC			fieF
AMC2849	Manured Soil	19153	A	7			arsC		arsR	fieF			merC			merP	merR	merT
AMC2851	Calf Feces	2064	E	5	arsA	arsB	arsC	arsD		fieF
AMC2853	Calf Feces	2064	E	5	arsA	arsB	arsC	arsD		fieF
AMC2855	Calf Feces	2064	E	5	arsA	arsB	arsC	arsD		fieF
AMC2857	Dry Cow Feces	457	F	3			arsC		arsR	fieF
AMC2859	Dry Cow Feces	3042	cladeI	9			arsC		arsR	fieF			merC				merR	merT																terD	terW	terZ
AMC2861	Dry Cow Feces	457	F	3			arsC		arsR	fieF
AMC2866	Milking Cow Feces	58	B1	3			arsC		arsR	fieF
AMC2884	Surface Water	101	B1	9			arsC		arsR	fieF			merC				merR	merT																terD	terW	terZ
AMC2888	Surface Water	224	B1	7			arsC		arsR	fieF			merC			merP	merR	merT
AMC2949	Wastewater Influent	410	C	18			arsC		arsR	fieF									pcoA	pcoB	pcoC	pcoD	pcoE	pcoR	pcoS	silA	silB	silC	silE	silF	silP	silR	silS
AMC2951	Wastewater Influent	410	C	18			arsC		arsR	fieF									pcoA	pcoB	pcoC	pcoD	pcoE	pcoR	pcoS	silA	silB	silC	silE	silF	silP	silR	silS
AMC2955	Wastewater Effluent	23	C	3			arsC		arsR	fieF
AMC2977	Dry Cow Feces	648	F	3			arsC		arsR	fieF
AMC2979	Dry Cow Feces	648	F	3			arsC		arsR	fieF
AMC2995	Calf Feces	29	B1	6			arsC		arsR	fieF																								terD	terW	terZ
AMC2999	Calf Feces	69	D	3			arsC	arsD		fieF
AMC3003	Dry Cow Feces	1196	B1	7			arsC		arsR	fieF			merC			merP	merR	merT
AMC3008	Milking Cow Feces	162	B1	7			arsC		arsR	fieF			merC			merP	merR	merT
AMC3018	Surface Water	549	D	3			arsC	arsD		fieF
AMC3020	Surface Water	1304	B1	3			arsC		arsR	fieF
AMC3022	Surface Water	549	D	3			arsC	arsD		fieF
AMC3075	Calf Feces	342	A	6			arsC		arsR	fieF																								terD	terW	terZ
AMC3076	Dry Cow Feces	155	B1	3			arsC		arsR	fieF
AMC3079	Dry Cow Feces	155	B1	3			arsC		arsR	fieF
AMC3080	Dry Cow Feces	155	B1	3			arsC		arsR	fieF
AMC3089	Manure Pit	666	B1	7			arsC		arsR	fieF			merC			merP	merR	merT
AMC3091	Manure Pit	666	B1	7			arsC		arsR	fieF			merC			merP	merR	merT
AMC3092	Manure Pit	666	B1	7			arsC		arsR	fieF			merC			merP	merR	merT
AMC3098	Calf Feces	783	C	7			arsC		arsR	fieF			merC			merP	merR	merT
AMC3103	Calf Feces	69	D	3			arsC	arsD		fieF
AMC3117	Manure Pit	196	B1	6			arsC		arsR	fieF																								terD	terW	terZ
AMC3119	Manure Pit	196	B1	6			arsC		arsR	fieF																								terD	terW	terZ
AMC3121	Manure Pit	196	B1	6			arsC		arsR	fieF																								terD	terW	terZ
AMC3180	Wastewater Influent	517	B1	3			arsC		arsR	fieF
AMC3194	Manured Soil	7812	B1	6			arsC		arsR	fieF																								terD	terW	terZ
AMC3221	Calf Feces	10	A	3			arsC		arsR	fieF
AMC3227	Dry Cow Feces	457	F	3			arsC		arsR	fieF
AMC3249	Surface Water	154	B1	3			arsC		arsR	fieF
AMC3253	Surface Water	744	A	7			arsC		arsR	fieF			merC			merP	merR	merT
AMC3256	Surface Water	744	A	7			arsC		arsR	fieF			merC			merP	merR	merT
AMC3258	Surface Water	744	A	7			arsC		arsR	fieF			merC			merP	merR	merT
AMC3316	Wastewater Influent	93	A	3			arsC		arsR	fieF
AMC3319	Wastewater Effluent	131	B2	2			arsC			fieF
AMC3320	Wastewater Effluent	10	A	3			arsC		arsR	fieF
AMC3360	Calf Feces	69	D	3			arsC	arsD		fieF
AMC3366	Dry Cow Feces	69	D	3			arsC	arsD		fieF
AMC3368	Dry Cow Feces	69	D	3			arsC	arsD		fieF
AMC3370	Dry Cow Feces	69	D	3			arsC	arsD		fieF

## Sheet: AMRFinderPlus_Acid
AMC ID	sample_type	Sequence Type	Phylogroup	NUM FOUND	ariR	asr
AMC678	Calf Feces	155	B1	2	ariR	asr
AMC680	Calf Feces	58	B1	2	ariR	asr
AMC681	Calf Feces	46	A	2	ariR	asr
AMC683	Calf Feces	6316	B1	2	ariR	asr
AMC684	Dry Cow Feces	6316	B1	2	ariR	asr
AMC686	Dry Cow Feces	6316	B1	2	ariR	asr
AMC688	Dry Cow Feces	6316	B1	2	ariR	asr
AMC690	Milking Cow Feces	6316	B1	2	ariR	asr
AMC692	Milking Cow Feces	6316	B1	2	ariR	asr
AMC694	Milking Cow Feces	6316	B1	2	ariR	asr
AMC696	Manure Pit	6316	B1	2	ariR	asr
AMC698	Manure Pit	6316	B1	2	ariR	asr
AMC700	Manure Pit	6316	B1	2	ariR	asr
AMC702	Calf Feces	744	A	1		asr
AMC705	Calf Feces	765	B1	2	ariR	asr
AMC707	Calf Feces	515	B1	2	ariR	asr
AMC712	Dry Cow Feces	388	B1	2	ariR	asr
AMC714	Milking Cow Feces	2035	A	2	ariR	asr
AMC718	Milking Cow Feces	642	B1	1	ariR
AMC721	Manure Pit	20	B1	2	ariR	asr
AMC722	Manure Pit	2179	B1	2	ariR	asr
AMC744	Wastewater Influent	517	B1	2	ariR	asr
AMC745	Wastewater Influent	517	B1	2	ariR	asr
AMC747	Wastewater Influent	73	B2	1		asr
AMC775	Manured Soil	46	A	2	ariR	asr
AMC778	Calf Feces	38	D	2	ariR	asr
AMC780	Calf Feces	38	D	2	ariR	asr
AMC782	Calf Feces	38	D	2	ariR	asr
AMC784	Dry Cow Feces	38	D	2	ariR	asr
AMC786	Dry Cow Feces	38	D	2	ariR	asr
AMC788	Dry Cow Feces	38	D	2	ariR	asr
AMC790	Milking Cow Feces	38	D	2	ariR	asr
AMC792	Milking Cow Feces	38	D	2	ariR	asr
AMC802	Calf Feces	69	D	2	ariR	asr
AMC804	Calf Feces	224	B1	2	ariR	asr
AMC805	Calf Feces	224	B1	2	ariR	asr
AMC807	Dry Cow Feces	224	B1	2	ariR	asr
AMC810	Dry Cow Feces	69	D	2	ariR	asr
AMC811	Dry Cow Feces	224	B1	2	ariR	asr
AMC813	Milking Cow Feces	224	B1	2	ariR	asr
AMC815	Milking Cow Feces	38	D	2	ariR	asr
AMC817	Milking Cow Feces	58	B1	2	ariR	asr
AMC819	Manure Pit	155	B1	2	ariR	asr
AMC862	Wastewater Influent	131	B2	2	ariR	asr
AMC864	Wastewater Influent	457	F	2	ariR	asr
AMC865	Wastewater Influent	219	E	2	ariR	asr
AMC873	Wastewater Influent	2179	B1	2	ariR	asr
AMC875	Wastewater Influent	38	D	2	ariR	asr
AMC877	Wastewater Influent	1598	A	2	ariR	asr
AMC880	Calf Feces	648	F	2	ariR	asr
AMC881	Calf Feces	10	A	2	ariR	asr
AMC883	Dry Cow Feces	10	A	2	ariR	asr
AMC885	Dry Cow Feces	154	B1	2	ariR	asr
AMC887	Dry Cow Feces	1642	B1	2	ariR	asr
AMC889	Milking Cow Feces	10	A	2	ariR	asr
AMC892	Milking Cow Feces	19157	A	2	ariR	asr
AMC894	Manure Pit	648	F	2	ariR	asr
AMC896	Manure Pit	648	F	2	ariR	asr
AMC898	Manure Pit	648	F	2	ariR	asr
AMC901	Calf Feces	29	B1	2	ariR	asr
AMC903	Calf Feces	19154	A	2	ariR	asr
AMC905	Calf Feces	10565	B1	2	ariR	asr
AMC907	Dry Cow Feces	19154	A	2	ariR	asr
AMC909	Dry Cow Feces	10565	B1	2	ariR	asr
AMC911	Dry Cow Feces	69	D	2	ariR	asr
AMC913	Milking Cow Feces	2524	A	2	ariR	asr
AMC915	Milking Cow Feces	2524	A	2	ariR	asr
AMC917	Milking Cow Feces	2524	A	2	ariR	asr
AMC919	Manure Pit	58	B1	1		asr
AMC922	Manure Pit	58	B1	1		asr
AMC923	Manure Pit	58	B1	1		asr
AMC924	Surface Water	69	D	2	ariR	asr
AMC926	Surface Water	69	D	2	ariR	asr
AMC928	Surface Water	398	A	2	ariR	asr
AMC930	Surface Water	1125	B1	2	ariR	asr
AMC973	Calf Feces	58	B1	1		asr
AMC974	Calf Feces	69	D	2	ariR	asr
AMC976	Calf Feces	58	B1	1		asr
AMC1000	Calf Feces	2064	E	1		asr
AMC1002	Calf Feces	361	A	2	ariR	asr
AMC1005	Calf Feces	515	B1	2	ariR	asr
AMC1006	Dry Cow Feces	162	B1	2	ariR	asr
AMC1008	Dry Cow Feces	361	A	2	ariR	asr
AMC1011	Dry Cow Feces	361	A	2	ariR	asr
AMC1016	Milking Cow Feces	19159	A	2	ariR	asr
AMC1018	Manure Pit	19159	A	2	ariR	asr
AMC1020	Manure Pit	155	B1	2	ariR	asr
AMC1022	Manure Pit	648	F	2	ariR	asr
AMC1024	Surface Water	46	A	2	ariR	asr
AMC1025	Surface Water	46	A	2	ariR	asr
AMC1027	Surface Water	6316	B1	2	ariR	asr
AMC1033	Wastewater Influent	73	B2	1		asr
AMC1035	Wastewater Influent	73	B2	1		asr
AMC1037	Wastewater Influent	73	B2	1		asr
AMC1039	Wastewater Effluent	19161	B1	2	ariR	asr
AMC1041	Wastewater Effluent	361	A	2	ariR	asr
AMC1089	Calf Feces	38	D	2	ariR	asr
AMC1100	Milking Cow Feces	38	D	2	ariR	asr
AMC1114	Calf Feces	1284	A	2	ariR	asr
AMC1115	Calf Feces	4385	B1	2	ariR	asr
AMC1117	Calf Feces	1284	A	2	ariR	asr
AMC1119	Dry Cow Feces	657	G	2	ariR	asr
AMC1121	Dry Cow Feces	4392	B1	2	ariR	asr
AMC1128	Surface Water	155	B1	2	ariR	asr
AMC1129	Surface Water	19155	F	2	ariR	asr
AMC1167	Wastewater Influent	443	B1	2	ariR	asr
AMC1169	Wastewater Influent	443	B1	2	ariR	asr
AMC1170	Wastewater Influent	1049	B1	2	ariR	asr
AMC1171	Wastewater Influent	443	B1	2	ariR	asr
AMC1172	Wastewater Influent	443	B1	2	ariR	asr
AMC1173	Wastewater Influent	648	F	2	ariR	asr
AMC1175	Wastewater Influent	443	B1	2	ariR	asr
AMC1176	Wastewater Influent	443	B1	2	ariR	asr
AMC1177	Wastewater Influent	1049	B1	2	ariR	asr
AMC1190	Calf Feces	10	A	2	ariR	asr
AMC1193	Calf Feces	10	A	2	ariR	asr
AMC1195	Calf Feces	10	A	2	ariR	asr
AMC1203	Milking Cow Feces	19156	A	2	ariR	asr
AMC1204	Milking Cow Feces	19156	A	2	ariR	asr
AMC1207	Manure Pit	10	A	2	ariR	asr
AMC1210	Manure Pit	10	A	2	ariR	asr
AMC1215	Calf Feces	19160	B1	2	ariR	asr
AMC1218	Calf Feces	19154	A	2	ariR	asr
AMC1220	Calf Feces	109	B1	2	ariR	asr
AMC1223	Dry Cow Feces	10565	B1	2	ariR	asr
AMC1227	Milking Cow Feces	2524	A	2	ariR	asr
AMC1233	Manure Pit	2524	A	2	ariR	asr
AMC1235	Manure Pit	2524	A	2	ariR	asr
AMC1237	Manure Pit	2524	A	2	ariR	asr
AMC1279	Surface Water	131	B2	2	ariR	asr
AMC1280	Surface Water	1385	B2	2	ariR	asr
AMC1309	Calf Feces	34	A	2	ariR	asr
AMC1311	Calf Feces	155	B1	2	ariR	asr
AMC1313	Calf Feces	155	B1	2	ariR	asr
AMC1327	Manure Pit	155	B1	2	ariR	asr
AMC1329	Manure Pit	155	B1	2	ariR	asr
AMC1331	Manure Pit	155	B1	2	ariR	asr
AMC1334	Calf Feces	69	D	2	ariR	asr
AMC1336	Calf Feces	515	B1	2	ariR	asr
AMC1337	Calf Feces	515	B1	2	ariR	asr
AMC1345	Milking Cow Feces	3018	E	2	ariR	asr
AMC1347	Milking Cow Feces	446	B1	2	ariR	asr
AMC1349	Milking Cow Feces	154	B1	2	ariR	asr
AMC1351	Manure Pit	58	B1	1		asr
AMC1353	Manure Pit	58	B1	2	ariR	asr
AMC1355	Manure Pit	642	B1	1	ariR
AMC1357	Manured Soil	10	A	2	ariR	asr
AMC1359	Manured Soil	3018	E	2	ariR	asr
AMC1419	Calf Feces	3018	E	2	ariR	asr
AMC1421	Calf Feces	3018	E	2	ariR	asr
AMC1423	Calf Feces	3018	E	2	ariR	asr
AMC1425	Dry Cow Feces	58	B1	2	ariR	asr
AMC1436	Manure Pit	1049	B1	2	ariR	asr
AMC1438	Manure Pit	695	A	2	ariR	asr
AMC1440	Manure Pit	1049	B1	2	ariR	asr
AMC1452	Dry Cow Feces	1665	B1	2	ariR	asr
AMC1473	Surface Water	3018	E	2	ariR	asr
AMC1475	Surface Water	3018	E	2	ariR	asr
AMC1476	Surface Water	3018	E	2	ariR	asr
AMC1521	Wastewater Influent	10	A	2	ariR	asr
AMC1522	Wastewater Influent	10	A	2	ariR	asr
AMC1525	Wastewater Influent	10	A	2	ariR	asr
AMC1545	Wastewater Influent	219	E	2	ariR	asr
AMC1546	Wastewater Influent	3580	B1	2	ariR	asr
AMC1547	Wastewater Effluent	38	D	2	ariR	asr
AMC1549	Wastewater Effluent	38	D	2	ariR	asr
AMC1551	Wastewater Effluent	131	B2	2	ariR	asr
AMC1565	Calf Feces	19154	A	2	ariR	asr
AMC1567	Calf Feces	19154	A	2	ariR	asr
AMC1570	Calf Feces	69	D	2	ariR	asr
AMC1571	Dry Cow Feces	19154	A	2	ariR	asr
AMC1573	Dry Cow Feces	19154	A	2	ariR	asr
AMC1576	Milking Cow Feces	69	D	2	ariR	asr
AMC1578	Milking Cow Feces	69	D	2	ariR	asr
AMC1580	Milking Cow Feces	201	B1	2	ariR	asr
AMC1582	Manure Pit	2524	A	2	ariR	asr
AMC1584	Manure Pit	2524	A	2	ariR	asr
AMC1586	Manure Pit	2524	A	2	ariR	asr
AMC1590	Calf Feces	10	A	2	ariR	asr
AMC1592	Calf Feces	10	A	2	ariR	asr
AMC1593	Calf Feces	10	A	2	ariR	asr
AMC1601	Milking Cow Feces	648	F	2	ariR	asr
AMC1647	Calf Feces	19158	B1	2	ariR	asr
AMC1649	Calf Feces	19158	B1	2	ariR	asr
AMC1651	Calf Feces	19158	B1	2	ariR	asr
AMC1671	Calf Feces	543	E	2	ariR	asr
AMC1674	Calf Feces	515	B1	2	ariR	asr
AMC1675	Calf Feces	515	B1	2	ariR	asr
AMC1679	Dry Cow Feces	11431	B1	2	ariR	asr
AMC1691	Manure Pit	10	A	2	ariR	asr
AMC1693	Manure Pit	10	A	2	ariR	asr
AMC1761	Wastewater Influent	410	C	2	ariR	asr
AMC1764	Wastewater Influent	410	C	2	ariR	asr
AMC1766	Wastewater Influent	73	B2	1		asr
AMC1784	Calf Feces	202	A	2	ariR	asr
AMC1788	Dry Cow Feces	202	A	2	ariR	asr
AMC1805	Calf Feces	3018	E	2	ariR	asr
AMC1807	Calf Feces	88	C	2	ariR	asr
AMC1808	Calf Feces	3018	E	2	ariR	asr
AMC1809	Calf Feces	3018	E	2	ariR	asr
AMC1810	Dry Cow Feces	1125	B1	2	ariR	asr
AMC1813	Dry Cow Feces	602	B1	2	ariR	asr
AMC1814	Dry Cow Feces	88	C	2	ariR	asr
AMC1819	Milking Cow Feces	8651	D	2	ariR	asr
AMC1824	Manure Pit	88	C	2	ariR	asr
AMC1863	Wastewater Influent	224	B1	2	ariR	asr
AMC1866	Wastewater Influent	127	B2	2	ariR	asr
AMC1867	Wastewater Influent	2179	B1	2	ariR	asr
AMC1869	Wastewater Effluent	58	B1	2	ariR	asr
AMC1870	Wastewater Effluent	540	A	2	ariR	asr
AMC1872	Wastewater Effluent	2041	A	2	ariR	asr
AMC1882	Calf Feces	648	F	2	ariR	asr
AMC1884	Calf Feces	648	F	2	ariR	asr
AMC1886	Calf Feces	648	F	2	ariR	asr
AMC1888	Dry Cow Feces	648	F	2	ariR	asr
AMC1890	Dry Cow Feces	648	F	2	ariR	asr
AMC1892	Dry Cow Feces	648	F	2	ariR	asr
AMC1894	Milking Cow Feces	648	F	2	ariR	asr
AMC1896	Milking Cow Feces	642	B1	2	ariR	asr
AMC1898	Milking Cow Feces	648	F	2	ariR	asr
AMC1900	Manure Pit	648	F	2	ariR	asr
AMC1902	Manure Pit	648	F	2	ariR	asr
AMC1904	Manure Pit	648	F	2	ariR	asr
AMC1909	Calf Feces	446	B1	2	ariR	asr
AMC1910	Calf Feces	2524	A	2	ariR	asr
AMC1911	Calf Feces	19154	A	2	ariR	asr
AMC1913	Calf Feces	29	B1	2	ariR	asr
AMC1916	Dry Cow Feces	201	B1	2	ariR	asr
AMC1918	Dry Cow Feces	201	B1	2	ariR	asr
AMC1920	Milking Cow Feces	2524	A	2	ariR	asr
AMC1922	Milking Cow Feces	2524	A	2	ariR	asr
AMC1924	Milking Cow Feces	2524	A	2	ariR	asr
AMC1926	Manure Pit	2524	A	2	ariR	asr
AMC1929	Manure Pit	2524	A	2	ariR	asr
AMC1930	Manure Pit	2524	A	2	ariR	asr
AMC1934	Surface Water	648	F	2	ariR	asr
AMC1993	Calf Feces	753	E	2	ariR	asr
AMC1994	Calf Feces	753	E	2	ariR	asr
AMC1996	Dry Cow Feces	6316	B1	2	ariR	asr
AMC2004	Milking Cow Feces	155	B1	2	ariR	asr
AMC2018	Calf Feces	783	C	2	ariR	asr
AMC2019	Calf Feces	3018	E	2	ariR	asr
AMC2021	Calf Feces	69	D	2	ariR	asr
AMC2027	Dry Cow Feces	543	E	2	ariR	asr
AMC2037	Manure Pit	155	B1	2	ariR	asr
AMC2039	Manure Pit	155	B1	2	ariR	asr
AMC2098	Wastewater Influent	410	C	2	ariR	asr
AMC2100	Wastewater Influent	517	B1	2	ariR	asr
AMC2102	Wastewater Influent	410	C	2	ariR	asr
AMC2127	Calf Feces	3018	E	2	ariR	asr
AMC2129	Calf Feces	3018	E	2	ariR	asr
AMC2132	Calf Feces	3018	E	2	ariR	asr
AMC2133	Dry Cow Feces	457	F	2	ariR	asr
AMC2136	Dry Cow Feces	88	C	2	ariR	asr
AMC2138	Dry Cow Feces	88	C	2	ariR	asr
AMC2140	Milking Cow Feces	3018	E	2	ariR	asr
AMC2143	Milking Cow Feces	3018	E	2	ariR	asr
AMC2145	Manure Pit	88	C	2	ariR	asr
AMC2147	Manure Pit	297	B1	2	ariR	asr
AMC2211	Wastewater Influent	607	A	2	ariR	asr
AMC2214	Wastewater Influent	10	A	2	ariR	asr
AMC2215	Wastewater Influent	131	B2	2	ariR	asr
AMC2217	Wastewater Effluent	69	D	2	ariR	asr
AMC2219	Wastewater Effluent	219	E	2	ariR	asr
AMC2220	Wastewater Effluent	410	C	2	ariR	asr
AMC2221	Wastewater Effluent	69	D	2	ariR	asr
AMC2236	Calf Feces	10	A	2	ariR	asr
AMC2239	Calf Feces	10	A	2	ariR	asr
AMC2255	Manure Pit	5614	B1	1		asr
AMC2257	Manure Pit	648	F	2	ariR	asr
AMC2261	Calf Feces	29	B1	2	ariR	asr
AMC2262	Calf Feces	2524	A	2	ariR	asr
AMC2265	Calf Feces	2524	A	2	ariR	asr
AMC2272	Milking Cow Feces	69	D	2	ariR	asr
AMC2278	Manure Pit	29	B1	2	ariR	asr
AMC2286	Surface Water	58	B1	2	ariR	asr
AMC2289	Surface Water	398	A	2	ariR	asr
AMC2293	Surface Water	2524	A	2	ariR	asr
AMC2353	Calf Feces	648	F	2	ariR	asr
AMC2355	Dry Cow Feces	2165	B1	2	ariR	asr
AMC2359	Dry Cow Feces	164	B1	2	ariR	asr
AMC2375	Calf Feces	29	B1	2	ariR	asr
AMC2377	Calf Feces	29	B1	2	ariR	asr
AMC2379	Calf Feces	29	B1	2	ariR	asr
AMC2387	Milking Cow Feces	101	B1	2	ariR	asr
AMC2389	Milking Cow Feces	101	B1	2	ariR	asr
AMC2392	Milking Cow Feces	101	B1	2	ariR	asr
AMC2393	Manure Pit	69	D	2	ariR	asr
AMC2395	Manure Pit	69	D	2	ariR	asr
AMC2397	Manure Pit	69	D	2	ariR	asr
AMC2457	Calf Feces	753	E	2	ariR	asr
AMC2461	Dry Cow Feces	38	D	2	ariR	asr
AMC2465	Dry Cow Feces	38	D	2	ariR	asr
AMC2471	Milking Cow Feces	48	A	1		asr
AMC2483	Calf Feces	155	B1	2	ariR	asr
AMC2485	Calf Feces	3018	E	2	ariR	asr
AMC2487	Calf Feces	937	B1	2	ariR	asr
AMC2489	Dry Cow Feces	155	B1	2	ariR	asr
AMC2495	Milking Cow Feces	38	D	2	ariR	asr
AMC2497	Milking Cow Feces	58	B1	2	ariR	asr
AMC2499	Milking Cow Feces	58	B1	2	ariR	asr
AMC2502	Manure Pit	1049	B1	2	ariR	asr
AMC2503	Manure Pit	38	D	2	ariR	asr
AMC2505	Manure Pit	3018	E	2	ariR	asr
AMC2589	Manure Pit	1049	B1	2	ariR	asr
AMC2591	Manure Pit	38	D	2	ariR	asr
AMC2597	Calf Feces	648	F	2	ariR	asr
AMC2599	Calf Feces	457	F	2	ariR	asr
AMC2600	Calf Feces	3018	E	2	ariR	asr
AMC2602	Dry Cow Feces	58	B1	2	ariR	asr
AMC2606	Dry Cow Feces	88	C	2	ariR	asr
AMC2611	Milking Cow Feces	58	B1	2	ariR	asr
AMC2613	Manure Pit	3998	B1	2	ariR	asr
AMC2626	Surface Water	88	C	2	ariR	asr
AMC2673	Wastewater Influent	219	E	2	ariR	asr
AMC2675	Wastewater Influent	3580	B1	2	ariR	asr
AMC2703	Calf Feces	666	B1	2	ariR	asr
AMC2704	Calf Feces	666	B1	2	ariR	asr
AMC2706	Calf Feces	666	B1	2	ariR	asr
AMC2708	Dry Cow Feces	174	G	2	ariR	asr
AMC2710	Dry Cow Feces	666	B1	2	ariR	asr
AMC2712	Dry Cow Feces	666	B1	2	ariR	asr
AMC2715	Milking Cow Feces	666	B1	2	ariR	asr
AMC2716	Milking Cow Feces	666	B1	2	ariR	asr
AMC2717	Milking Cow Feces	1056	B1	2	ariR	asr
AMC2719	Milking Cow Feces	666	B1	2	ariR	asr
AMC2721	Manure Pit	666	B1	2	ariR	asr
AMC2722	Manure Pit	666	B1	2	ariR	asr
AMC2724	Manure Pit	666	B1	2	ariR	asr
AMC2725	Manure Pit	666	B1	2	ariR	asr
AMC2727	Calf Feces	783	C	2	ariR	asr
AMC2729	Calf Feces	783	C	2	ariR	asr
AMC2731	Calf Feces	2521	B1	2	ariR	asr
AMC2739	Milking Cow Feces	58	B1	2	ariR	asr
AMC2745	Manure Pit	8755	B1	2	ariR	asr
AMC2747	Manure Pit	448	B1	2	ariR	asr
AMC2749	Manure Pit	212	B1	2	ariR	asr
AMC2752	Manured Soil	543	E	2	ariR	asr
AMC2849	Manured Soil	19153	A	2	ariR	asr
AMC2851	Calf Feces	2064	E	1		asr
AMC2853	Calf Feces	2064	E	1		asr
AMC2855	Calf Feces	2064	E	1		asr
AMC2857	Dry Cow Feces	457	F	2	ariR	asr
AMC2859	Dry Cow Feces	3042	cladeI	2	ariR	asr
AMC2861	Dry Cow Feces	457	F	2	ariR	asr
AMC2866	Milking Cow Feces	58	B1	2	ariR	asr
AMC2884	Surface Water	101	B1	2	ariR	asr
AMC2888	Surface Water	224	B1	2	ariR	asr
AMC2949	Wastewater Influent	410	C	2	ariR	asr
AMC2951	Wastewater Influent	410	C	2	ariR	asr
AMC2955	Wastewater Effluent	23	C	2	ariR	asr
AMC2977	Dry Cow Feces	648	F	2	ariR	asr
AMC2979	Dry Cow Feces	648	F	2	ariR	asr
AMC2995	Calf Feces	29	B1	2	ariR	asr
AMC2999	Calf Feces	69	D	2	ariR	asr
AMC3003	Dry Cow Feces	1196	B1	2	ariR	asr
AMC3008	Milking Cow Feces	162	B1	2	ariR	asr
AMC3018	Surface Water	549	D	2	ariR	asr
AMC3020	Surface Water	1304	B1	2	ariR	asr
AMC3022	Surface Water	549	D	2	ariR	asr
AMC3075	Calf Feces	342	A	2	ariR	asr
AMC3076	Dry Cow Feces	155	B1	2	ariR	asr
AMC3079	Dry Cow Feces	155	B1	2	ariR	asr
AMC3080	Dry Cow Feces	155	B1	2	ariR	asr
AMC3089	Manure Pit	666	B1	2	ariR	asr
AMC3091	Manure Pit	666	B1	2	ariR	asr
AMC3092	Manure Pit	666	B1	2	ariR	asr
AMC3098	Calf Feces	783	C	2	ariR	asr
AMC3103	Calf Feces	69	D	2	ariR	asr
AMC3117	Manure Pit	196	B1	2	ariR	asr
AMC3119	Manure Pit	196	B1	2	ariR	asr
AMC3121	Manure Pit	196	B1	2	ariR	asr
AMC3180	Wastewater Influent	517	B1	2	ariR	asr
AMC3194	Manured Soil	7812	B1	2	ariR	asr
AMC3221	Calf Feces	10	A	2	ariR	asr
AMC3227	Dry Cow Feces	457	F	2	ariR	asr
AMC3249	Surface Water	154	B1	2	ariR	asr
AMC3253	Surface Water	744	A	2	ariR	asr
AMC3256	Surface Water	744	A	2	ariR	asr
AMC3258	Surface Water	744	A	2	ariR	asr
AMC3316	Wastewater Influent	93	A	1		asr
AMC3319	Wastewater Effluent	131	B2	2	ariR	asr
AMC3320	Wastewater Effluent	10	A	2	ariR	asr
AMC3360	Calf Feces	69	D	2	ariR	asr
AMC3366	Dry Cow Feces	69	D	2	ariR	asr
AMC3368	Dry Cow Feces	69	D	2	ariR	asr
AMC3370	Dry Cow Feces	69	D	2	ariR	asr

## Sheet: AMRFinderPlus_Biocide
AMC ID	sample_type	Sequence Type	Phylogroup	NUM FOUND	emrE	qacE	qacEdelta1	qacL
AMC678	Calf Feces	155	B1
AMC680	Calf Feces	58	B1
AMC681	Calf Feces	46	A	2	emrE		qacEdelta1
AMC683	Calf Feces	6316	B1	1	emrE
AMC684	Dry Cow Feces	6316	B1	1	emrE
AMC686	Dry Cow Feces	6316	B1	1	emrE
AMC688	Dry Cow Feces	6316	B1	1	emrE
AMC690	Milking Cow Feces	6316	B1	1	emrE
AMC692	Milking Cow Feces	6316	B1	1	emrE
AMC694	Milking Cow Feces	6316	B1	1	emrE
AMC696	Manure Pit	6316	B1	1	emrE
AMC698	Manure Pit	6316	B1	1	emrE
AMC700	Manure Pit	6316	B1	1	emrE
AMC702	Calf Feces	744	A
AMC705	Calf Feces	765	B1
AMC707	Calf Feces	515	B1	2	emrE		qacEdelta1
AMC712	Dry Cow Feces	388	B1
AMC714	Milking Cow Feces	2035	A	1	emrE
AMC718	Milking Cow Feces	642	B1
AMC721	Manure Pit	20	B1
AMC722	Manure Pit	2179	B1	1	emrE
AMC744	Wastewater Influent	517	B1	1	emrE
AMC745	Wastewater Influent	517	B1	1	emrE
AMC747	Wastewater Influent	73	B2	2	emrE		qacEdelta1
AMC775	Manured Soil	46	A	2	emrE		qacEdelta1
AMC778	Calf Feces	38	D
AMC780	Calf Feces	38	D
AMC782	Calf Feces	38	D
AMC784	Dry Cow Feces	38	D
AMC786	Dry Cow Feces	38	D
AMC788	Dry Cow Feces	38	D
AMC790	Milking Cow Feces	38	D
AMC792	Milking Cow Feces	38	D
AMC802	Calf Feces	69	D
AMC804	Calf Feces	224	B1	1	emrE
AMC805	Calf Feces	224	B1	1	emrE
AMC807	Dry Cow Feces	224	B1	1	emrE
AMC810	Dry Cow Feces	69	D
AMC811	Dry Cow Feces	224	B1	1	emrE
AMC813	Milking Cow Feces	224	B1	1	emrE
AMC815	Milking Cow Feces	38	D
AMC817	Milking Cow Feces	58	B1
AMC819	Manure Pit	155	B1	2	emrE			qacL
AMC862	Wastewater Influent	131	B2	1	emrE
AMC864	Wastewater Influent	457	F	1				qacL
AMC865	Wastewater Influent	219	E	1	emrE
AMC873	Wastewater Influent	2179	B1	1	emrE
AMC875	Wastewater Influent	38	D	2	emrE		qacEdelta1
AMC877	Wastewater Influent	1598	A	2	emrE		qacEdelta1
AMC880	Calf Feces	648	F	1			qacEdelta1
AMC881	Calf Feces	10	A	1			qacEdelta1
AMC883	Dry Cow Feces	10	A	2	emrE		qacEdelta1
AMC885	Dry Cow Feces	154	B1	1	emrE
AMC887	Dry Cow Feces	1642	B1
AMC889	Milking Cow Feces	10	A	1			qacEdelta1
AMC892	Milking Cow Feces	19157	A	1			qacEdelta1
AMC894	Manure Pit	648	F	1			qacEdelta1
AMC896	Manure Pit	648	F	1			qacEdelta1
AMC898	Manure Pit	648	F	1			qacEdelta1
AMC901	Calf Feces	29	B1
AMC903	Calf Feces	19154	A	1	emrE
AMC905	Calf Feces	10565	B1
AMC907	Dry Cow Feces	19154	A	1	emrE
AMC909	Dry Cow Feces	10565	B1
AMC911	Dry Cow Feces	69	D
AMC913	Milking Cow Feces	2524	A	1	emrE
AMC915	Milking Cow Feces	2524	A	1	emrE
AMC917	Milking Cow Feces	2524	A	1	emrE
AMC919	Manure Pit	58	B1
AMC922	Manure Pit	58	B1
AMC923	Manure Pit	58	B1
AMC924	Surface Water	69	D
AMC926	Surface Water	69	D	1				qacL
AMC928	Surface Water	398	A	1	emrE
AMC930	Surface Water	1125	B1	1	emrE
AMC973	Calf Feces	58	B1
AMC974	Calf Feces	69	D	1			qacEdelta1
AMC976	Calf Feces	58	B1
AMC1000	Calf Feces	2064	E
AMC1002	Calf Feces	361	A	2	emrE			qacL
AMC1005	Calf Feces	515	B1	2	emrE		qacEdelta1
AMC1006	Dry Cow Feces	162	B1
AMC1008	Dry Cow Feces	361	A	2	emrE			qacL
AMC1011	Dry Cow Feces	361	A	2	emrE			qacL
AMC1016	Milking Cow Feces	19159	A
AMC1018	Manure Pit	19159	A	1			qacEdelta1
AMC1020	Manure Pit	155	B1	1				qacL
AMC1022	Manure Pit	648	F	1			qacEdelta1
AMC1024	Surface Water	46	A	2	emrE		qacEdelta1
AMC1025	Surface Water	46	A	2	emrE		qacEdelta1
AMC1027	Surface Water	6316	B1	1	emrE
AMC1033	Wastewater Influent	73	B2	2	emrE		qacEdelta1
AMC1035	Wastewater Influent	73	B2	2	emrE		qacEdelta1
AMC1037	Wastewater Influent	73	B2	2	emrE		qacEdelta1
AMC1039	Wastewater Effluent	19161	B1	1			qacEdelta1
AMC1041	Wastewater Effluent	361	A	2	emrE			qacL
AMC1089	Calf Feces	38	D
AMC1100	Milking Cow Feces	38	D	1	emrE
AMC1114	Calf Feces	1284	A	1			qacEdelta1
AMC1115	Calf Feces	4385	B1
AMC1117	Calf Feces	1284	A	1			qacEdelta1
AMC1119	Dry Cow Feces	657	G	1	emrE
AMC1121	Dry Cow Feces	4392	B1	1	emrE
AMC1128	Surface Water	155	B1
AMC1129	Surface Water	19155	F	1	emrE
AMC1167	Wastewater Influent	443	B1	1		qacE
AMC1169	Wastewater Influent	443	B1	1		qacE
AMC1170	Wastewater Influent	1049	B1	1	emrE
AMC1171	Wastewater Influent	443	B1	1		qacE
AMC1172	Wastewater Influent	443	B1	1		qacE
AMC1173	Wastewater Influent	648	F	1		qacE
AMC1175	Wastewater Influent	443	B1	1		qacE
AMC1176	Wastewater Influent	443	B1	1		qacE
AMC1177	Wastewater Influent	1049	B1	1	emrE
AMC1190	Calf Feces	10	A	1			qacEdelta1
AMC1193	Calf Feces	10	A	1			qacEdelta1
AMC1195	Calf Feces	10	A	1			qacEdelta1
AMC1203	Milking Cow Feces	19156	A
AMC1204	Milking Cow Feces	19156	A
AMC1207	Manure Pit	10	A	1			qacEdelta1
AMC1210	Manure Pit	10	A	1			qacEdelta1
AMC1215	Calf Feces	19160	B1	2	emrE		qacEdelta1
AMC1218	Calf Feces	19154	A	1	emrE
AMC1220	Calf Feces	109	B1	1	emrE
AMC1223	Dry Cow Feces	10565	B1
AMC1227	Milking Cow Feces	2524	A	1	emrE
AMC1233	Manure Pit	2524	A	1	emrE
AMC1235	Manure Pit	2524	A	1	emrE
AMC1237	Manure Pit	2524	A	1	emrE
AMC1279	Surface Water	131	B2	1	emrE
AMC1280	Surface Water	1385	B2	1	emrE
AMC1309	Calf Feces	34	A
AMC1311	Calf Feces	155	B1
AMC1313	Calf Feces	155	B1
AMC1327	Manure Pit	155	B1
AMC1329	Manure Pit	155	B1
AMC1331	Manure Pit	155	B1
AMC1334	Calf Feces	69	D
AMC1336	Calf Feces	515	B1	2	emrE		qacEdelta1
AMC1337	Calf Feces	515	B1	2	emrE		qacEdelta1
AMC1345	Milking Cow Feces	3018	E	1	emrE
AMC1347	Milking Cow Feces	446	B1	2	emrE		qacEdelta1
AMC1349	Milking Cow Feces	154	B1	1	emrE
AMC1351	Manure Pit	58	B1	1			qacEdelta1
AMC1353	Manure Pit	58	B1	2	emrE			qacL
AMC1355	Manure Pit	642	B1
AMC1357	Manured Soil	10	A
AMC1359	Manured Soil	3018	E	1	emrE
AMC1419	Calf Feces	3018	E	1	emrE
AMC1421	Calf Feces	3018	E	1	emrE
AMC1423	Calf Feces	3018	E	1	emrE
AMC1425	Dry Cow Feces	58	B1	1	emrE
AMC1436	Manure Pit	1049	B1	1	emrE
AMC1438	Manure Pit	695	A	1	emrE
AMC1440	Manure Pit	1049	B1	1	emrE
AMC1452	Dry Cow Feces	1665	B1
AMC1473	Surface Water	3018	E	1	emrE
AMC1475	Surface Water	3018	E	1	emrE
AMC1476	Surface Water	3018	E	1	emrE
AMC1521	Wastewater Influent	10	A	1	emrE
AMC1522	Wastewater Influent	10	A	1	emrE
AMC1525	Wastewater Influent	10	A	1	emrE
AMC1545	Wastewater Influent	219	E	2	emrE	qacE
AMC1546	Wastewater Influent	3580	B1	1	emrE
AMC1547	Wastewater Effluent	38	D	2	emrE		qacEdelta1
AMC1549	Wastewater Effluent	38	D	2	emrE		qacEdelta1
AMC1551	Wastewater Effluent	131	B2	2	emrE		qacEdelta1
AMC1565	Calf Feces	19154	A	1	emrE
AMC1567	Calf Feces	19154	A	1	emrE
AMC1570	Calf Feces	69	D
AMC1571	Dry Cow Feces	19154	A	1	emrE
AMC1573	Dry Cow Feces	19154	A	1	emrE
AMC1576	Milking Cow Feces	69	D
AMC1578	Milking Cow Feces	69	D
AMC1580	Milking Cow Feces	201	B1	1	emrE
AMC1582	Manure Pit	2524	A	1	emrE
AMC1584	Manure Pit	2524	A	1	emrE
AMC1586	Manure Pit	2524	A	1	emrE
AMC1590	Calf Feces	10	A	1			qacEdelta1
AMC1592	Calf Feces	10	A	1			qacEdelta1
AMC1593	Calf Feces	10	A	1			qacEdelta1
AMC1601	Milking Cow Feces	648	F	1			qacEdelta1
AMC1647	Calf Feces	19158	B1
AMC1649	Calf Feces	19158	B1
AMC1651	Calf Feces	19158	B1
AMC1671	Calf Feces	543	E	1	emrE
AMC1674	Calf Feces	515	B1	2	emrE		qacEdelta1
AMC1675	Calf Feces	515	B1	2	emrE		qacEdelta1
AMC1679	Dry Cow Feces	11431	B1
AMC1691	Manure Pit	10	A	1	emrE
AMC1693	Manure Pit	10	A	1	emrE
AMC1761	Wastewater Influent	410	C	2	emrE			qacL
AMC1764	Wastewater Influent	410	C	2	emrE			qacL
AMC1766	Wastewater Influent	73	B2	2	emrE		qacEdelta1
AMC1784	Calf Feces	202	A	1			qacEdelta1
AMC1788	Dry Cow Feces	202	A	1			qacEdelta1
AMC1805	Calf Feces	3018	E	1	emrE
AMC1807	Calf Feces	88	C	1			qacEdelta1
AMC1808	Calf Feces	3018	E	1	emrE
AMC1809	Calf Feces	3018	E	1	emrE
AMC1810	Dry Cow Feces	1125	B1	1	emrE
AMC1813	Dry Cow Feces	602	B1	2	emrE		qacEdelta1
AMC1814	Dry Cow Feces	88	C	1			qacEdelta1
AMC1819	Milking Cow Feces	8651	D	2	emrE		qacEdelta1
AMC1824	Manure Pit	88	C	1			qacEdelta1
AMC1863	Wastewater Influent	224	B1	1			qacEdelta1
AMC1866	Wastewater Influent	127	B2	1	emrE
AMC1867	Wastewater Influent	2179	B1	1	emrE
AMC1869	Wastewater Effluent	58	B1
AMC1870	Wastewater Effluent	540	A	2	emrE		qacEdelta1
AMC1872	Wastewater Effluent	2041	A	1	emrE
AMC1882	Calf Feces	648	F	1			qacEdelta1
AMC1884	Calf Feces	648	F	1			qacEdelta1
AMC1886	Calf Feces	648	F	1			qacEdelta1
AMC1888	Dry Cow Feces	648	F	1			qacEdelta1
AMC1890	Dry Cow Feces	648	F	1			qacEdelta1
AMC1892	Dry Cow Feces	648	F	1			qacEdelta1
AMC1894	Milking Cow Feces	648	F	1			qacEdelta1
AMC1896	Milking Cow Feces	642	B1
AMC1898	Milking Cow Feces	648	F
AMC1900	Manure Pit	648	F	1			qacEdelta1
AMC1902	Manure Pit	648	F	1			qacEdelta1
AMC1904	Manure Pit	648	F	1			qacEdelta1
AMC1909	Calf Feces	446	B1	2	emrE		qacEdelta1
AMC1910	Calf Feces	2524	A	1	emrE
AMC1911	Calf Feces	19154	A	1	emrE
AMC1913	Calf Feces	29	B1
AMC1916	Dry Cow Feces	201	B1	1	emrE
AMC1918	Dry Cow Feces	201	B1	1	emrE
AMC1920	Milking Cow Feces	2524	A	1	emrE
AMC1922	Milking Cow Feces	2524	A	1	emrE
AMC1924	Milking Cow Feces	2524	A	1	emrE
AMC1926	Manure Pit	2524	A	1	emrE
AMC1929	Manure Pit	2524	A	1	emrE
AMC1930	Manure Pit	2524	A	1	emrE
AMC1934	Surface Water	648	F	1			qacEdelta1
AMC1993	Calf Feces	753	E	1	emrE
AMC1994	Calf Feces	753	E	1	emrE
AMC1996	Dry Cow Feces	6316	B1	1	emrE
AMC2004	Milking Cow Feces	155	B1
AMC2018	Calf Feces	783	C	2	emrE		qacEdelta1
AMC2019	Calf Feces	3018	E	1	emrE
AMC2021	Calf Feces	69	D
AMC2027	Dry Cow Feces	543	E	1	emrE
AMC2037	Manure Pit	155	B1	2	emrE			qacL
AMC2039	Manure Pit	155	B1	2	emrE			qacL
AMC2098	Wastewater Influent	410	C	1	emrE
AMC2100	Wastewater Influent	517	B1	1	emrE
AMC2102	Wastewater Influent	410	C	1	emrE
AMC2127	Calf Feces	3018	E	1	emrE
AMC2129	Calf Feces	3018	E	1	emrE
AMC2132	Calf Feces	3018	E	1	emrE
AMC2133	Dry Cow Feces	457	F	1	emrE
AMC2136	Dry Cow Feces	88	C	1			qacEdelta1
AMC2138	Dry Cow Feces	88	C	1			qacEdelta1
AMC2140	Milking Cow Feces	3018	E	1	emrE
AMC2143	Milking Cow Feces	3018	E	1	emrE
AMC2145	Manure Pit	88	C	1			qacEdelta1
AMC2147	Manure Pit	297	B1	1	emrE
AMC2211	Wastewater Influent	607	A	1	emrE
AMC2214	Wastewater Influent	10	A
AMC2215	Wastewater Influent	131	B2	2	emrE		qacEdelta1
AMC2217	Wastewater Effluent	69	D	1	emrE
AMC2219	Wastewater Effluent	219	E	2	emrE	qacE
AMC2220	Wastewater Effluent	410	C	1	emrE
AMC2221	Wastewater Effluent	69	D
AMC2236	Calf Feces	10	A	1			qacEdelta1
AMC2239	Calf Feces	10	A	1			qacEdelta1
AMC2255	Manure Pit	5614	B1	1			qacEdelta1
AMC2257	Manure Pit	648	F	1			qacEdelta1
AMC2261	Calf Feces	29	B1
AMC2262	Calf Feces	2524	A	1	emrE
AMC2265	Calf Feces	2524	A	1	emrE
AMC2272	Milking Cow Feces	69	D
AMC2278	Manure Pit	29	B1
AMC2286	Surface Water	58	B1	1			qacEdelta1
AMC2289	Surface Water	398	A	2	emrE		qacEdelta1
AMC2293	Surface Water	2524	A	1	emrE
AMC2353	Calf Feces	648	F	1			qacEdelta1
AMC2355	Dry Cow Feces	2165	B1
AMC2359	Dry Cow Feces	164	B1
AMC2375	Calf Feces	29	B1
AMC2377	Calf Feces	29	B1
AMC2379	Calf Feces	29	B1
AMC2387	Milking Cow Feces	101	B1	1	emrE
AMC2389	Milking Cow Feces	101	B1	1	emrE
AMC2392	Milking Cow Feces	101	B1	1	emrE
AMC2393	Manure Pit	69	D
AMC2395	Manure Pit	69	D
AMC2397	Manure Pit	69	D
AMC2457	Calf Feces	753	E	1	emrE
AMC2461	Dry Cow Feces	38	D
AMC2465	Dry Cow Feces	38	D
AMC2471	Milking Cow Feces	48	A	1			qacEdelta1
AMC2483	Calf Feces	155	B1	2	emrE			qacL
AMC2485	Calf Feces	3018	E	1	emrE
AMC2487	Calf Feces	937	B1	1				qacL
AMC2489	Dry Cow Feces	155	B1	2	emrE			qacL
AMC2495	Milking Cow Feces	38	D
AMC2497	Milking Cow Feces	58	B1	2	emrE			qacL
AMC2499	Milking Cow Feces	58	B1	2	emrE			qacL
AMC2502	Manure Pit	1049	B1	1	emrE
AMC2503	Manure Pit	38	D
AMC2505	Manure Pit	3018	E	1	emrE
AMC2589	Manure Pit	1049	B1	1	emrE
AMC2591	Manure Pit	38	D	1	emrE
AMC2597	Calf Feces	648	F	1			qacEdelta1
AMC2599	Calf Feces	457	F	1	emrE
AMC2600	Calf Feces	3018	E	1	emrE
AMC2602	Dry Cow Feces	58	B1	1	emrE
AMC2606	Dry Cow Feces	88	C	1			qacEdelta1
AMC2611	Milking Cow Feces	58	B1	1	emrE
AMC2613	Manure Pit	3998	B1	1			qacEdelta1
AMC2626	Surface Water	88	C	1			qacEdelta1
AMC2673	Wastewater Influent	219	E	2	emrE	qacE
AMC2675	Wastewater Influent	3580	B1	1	emrE
AMC2703	Calf Feces	666	B1	2	emrE		qacEdelta1
AMC2704	Calf Feces	666	B1	2	emrE		qacEdelta1
AMC2706	Calf Feces	666	B1	2	emrE		qacEdelta1
AMC2708	Dry Cow Feces	174	G	1	emrE
AMC2710	Dry Cow Feces	666	B1	2	emrE		qacEdelta1
AMC2712	Dry Cow Feces	666	B1	2	emrE		qacEdelta1
AMC2715	Milking Cow Feces	666	B1	2	emrE		qacEdelta1
AMC2716	Milking Cow Feces	666	B1	2	emrE		qacEdelta1
AMC2717	Milking Cow Feces	1056	B1
AMC2719	Milking Cow Feces	666	B1	2	emrE		qacEdelta1
AMC2721	Manure Pit	666	B1	2	emrE		qacEdelta1
AMC2722	Manure Pit	666	B1	2	emrE		qacEdelta1
AMC2724	Manure Pit	666	B1	2	emrE		qacEdelta1
AMC2725	Manure Pit	666	B1	2	emrE		qacEdelta1
AMC2727	Calf Feces	783	C	2	emrE		qacEdelta1
AMC2729	Calf Feces	783	C	2	emrE		qacEdelta1
AMC2731	Calf Feces	2521	B1
AMC2739	Milking Cow Feces	58	B1
AMC2745	Manure Pit	8755	B1	1	emrE
AMC2747	Manure Pit	448	B1	2	emrE		qacEdelta1
AMC2749	Manure Pit	212	B1	1	emrE
AMC2752	Manured Soil	543	E	1	emrE
AMC2849	Manured Soil	19153	A	2	emrE		qacEdelta1
AMC2851	Calf Feces	2064	E
AMC2853	Calf Feces	2064	E
AMC2855	Calf Feces	2064	E
AMC2857	Dry Cow Feces	457	F	1	emrE
AMC2859	Dry Cow Feces	3042	cladeI	1	emrE
AMC2861	Dry Cow Feces	457	F	1	emrE
AMC2866	Milking Cow Feces	58	B1	1	emrE
AMC2884	Surface Water	101	B1
AMC2888	Surface Water	224	B1	1			qacEdelta1
AMC2949	Wastewater Influent	410	C	1	emrE
AMC2951	Wastewater Influent	410	C	1	emrE
AMC2955	Wastewater Effluent	23	C	1	emrE
AMC2977	Dry Cow Feces	648	F	1			qacEdelta1
AMC2979	Dry Cow Feces	648	F	1			qacEdelta1
AMC2995	Calf Feces	29	B1
AMC2999	Calf Feces	69	D
AMC3003	Dry Cow Feces	1196	B1	2	emrE		qacEdelta1
AMC3008	Milking Cow Feces	162	B1	2	emrE		qacEdelta1
AMC3018	Surface Water	549	D	1				qacL
AMC3020	Surface Water	1304	B1	1	emrE
AMC3022	Surface Water	549	D	1				qacL
AMC3075	Calf Feces	342	A	1	emrE
AMC3076	Dry Cow Feces	155	B1	2	emrE			qacL
AMC3079	Dry Cow Feces	155	B1	2	emrE			qacL
AMC3080	Dry Cow Feces	155	B1	2	emrE			qacL
AMC3089	Manure Pit	666	B1	2	emrE		qacEdelta1
AMC3091	Manure Pit	666	B1	2	emrE		qacEdelta1
AMC3092	Manure Pit	666	B1	2	emrE		qacEdelta1
AMC3098	Calf Feces	783	C	2	emrE		qacEdelta1
AMC3103	Calf Feces	69	D
AMC3117	Manure Pit	196	B1
AMC3119	Manure Pit	196	B1
AMC3121	Manure Pit	196	B1
AMC3180	Wastewater Influent	517	B1	1	emrE
AMC3194	Manured Soil	7812	B1	1	emrE
AMC3221	Calf Feces	10	A
AMC3227	Dry Cow Feces	457	F	1	emrE
AMC3249	Surface Water	154	B1	1				qacL
AMC3253	Surface Water	744	A	1			qacEdelta1
AMC3256	Surface Water	744	A	1			qacEdelta1
AMC3258	Surface Water	744	A	1			qacEdelta1
AMC3316	Wastewater Influent	93	A	1	emrE
AMC3319	Wastewater Effluent	131	B2	2	emrE		qacEdelta1
AMC3320	Wastewater Effluent	10	A	1			qacEdelta1
AMC3360	Calf Feces	69	D
AMC3366	Dry Cow Feces	69	D
AMC3368	Dry Cow Feces	69	D
AMC3370	Dry Cow Feces	69	D

## Sheet: AMRFinderPlus_Heat
AMC ID	sample_type	Sequence Type	Phylogroup	NUM FOUND	clpK	hdeD-GI	hsp20	kefB-GI	psi-GI	shsP	trxLHR	yfdX1	yfdX2
AMC678	Calf Feces	155	B1
AMC680	Calf Feces	58	B1
AMC681	Calf Feces	46	A
AMC683	Calf Feces	6316	B1
AMC684	Dry Cow Feces	6316	B1
AMC686	Dry Cow Feces	6316	B1
AMC688	Dry Cow Feces	6316	B1
AMC690	Milking Cow Feces	6316	B1
AMC692	Milking Cow Feces	6316	B1
AMC694	Milking Cow Feces	6316	B1
AMC696	Manure Pit	6316	B1
AMC698	Manure Pit	6316	B1
AMC700	Manure Pit	6316	B1
AMC702	Calf Feces	744	A
AMC705	Calf Feces	765	B1
AMC707	Calf Feces	515	B1
AMC712	Dry Cow Feces	388	B1
AMC714	Milking Cow Feces	2035	A
AMC718	Milking Cow Feces	642	B1
AMC721	Manure Pit	20	B1
AMC722	Manure Pit	2179	B1
AMC744	Wastewater Influent	517	B1
AMC745	Wastewater Influent	517	B1
AMC747	Wastewater Influent	73	B2
AMC775	Manured Soil	46	A
AMC778	Calf Feces	38	D
AMC780	Calf Feces	38	D
AMC782	Calf Feces	38	D
AMC784	Dry Cow Feces	38	D
AMC786	Dry Cow Feces	38	D
AMC788	Dry Cow Feces	38	D
AMC790	Milking Cow Feces	38	D
AMC792	Milking Cow Feces	38	D
AMC802	Calf Feces	69	D
AMC804	Calf Feces	224	B1
AMC805	Calf Feces	224	B1
AMC807	Dry Cow Feces	224	B1
AMC810	Dry Cow Feces	69	D
AMC811	Dry Cow Feces	224	B1
AMC813	Milking Cow Feces	224	B1
AMC815	Milking Cow Feces	38	D
AMC817	Milking Cow Feces	58	B1
AMC819	Manure Pit	155	B1
AMC862	Wastewater Influent	131	B2
AMC864	Wastewater Influent	457	F
AMC865	Wastewater Influent	219	E
AMC873	Wastewater Influent	2179	B1
AMC875	Wastewater Influent	38	D
AMC877	Wastewater Influent	1598	A
AMC880	Calf Feces	648	F
AMC881	Calf Feces	10	A
AMC883	Dry Cow Feces	10	A
AMC885	Dry Cow Feces	154	B1
AMC887	Dry Cow Feces	1642	B1
AMC889	Milking Cow Feces	10	A
AMC892	Milking Cow Feces	19157	A
AMC894	Manure Pit	648	F
AMC896	Manure Pit	648	F
AMC898	Manure Pit	648	F
AMC901	Calf Feces	29	B1
AMC903	Calf Feces	19154	A
AMC905	Calf Feces	10565	B1
AMC907	Dry Cow Feces	19154	A
AMC909	Dry Cow Feces	10565	B1
AMC911	Dry Cow Feces	69	D
AMC913	Milking Cow Feces	2524	A
AMC915	Milking Cow Feces	2524	A
AMC917	Milking Cow Feces	2524	A
AMC919	Manure Pit	58	B1
AMC922	Manure Pit	58	B1
AMC923	Manure Pit	58	B1
AMC924	Surface Water	69	D
AMC926	Surface Water	69	D
AMC928	Surface Water	398	A
AMC930	Surface Water	1125	B1
AMC973	Calf Feces	58	B1
AMC974	Calf Feces	69	D
AMC976	Calf Feces	58	B1
AMC1000	Calf Feces	2064	E
AMC1002	Calf Feces	361	A
AMC1005	Calf Feces	515	B1
AMC1006	Dry Cow Feces	162	B1
AMC1008	Dry Cow Feces	361	A
AMC1011	Dry Cow Feces	361	A
AMC1016	Milking Cow Feces	19159	A
AMC1018	Manure Pit	19159	A
AMC1020	Manure Pit	155	B1
AMC1022	Manure Pit	648	F
AMC1024	Surface Water	46	A
AMC1025	Surface Water	46	A
AMC1027	Surface Water	6316	B1
AMC1033	Wastewater Influent	73	B2
AMC1035	Wastewater Influent	73	B2
AMC1037	Wastewater Influent	73	B2
AMC1039	Wastewater Effluent	19161	B1
AMC1041	Wastewater Effluent	361	A
AMC1089	Calf Feces	38	D
AMC1100	Milking Cow Feces	38	D
AMC1114	Calf Feces	1284	A
AMC1115	Calf Feces	4385	B1
AMC1117	Calf Feces	1284	A
AMC1119	Dry Cow Feces	657	G
AMC1121	Dry Cow Feces	4392	B1
AMC1128	Surface Water	155	B1
AMC1129	Surface Water	19155	F
AMC1167	Wastewater Influent	443	B1
AMC1169	Wastewater Influent	443	B1
AMC1170	Wastewater Influent	1049	B1
AMC1171	Wastewater Influent	443	B1
AMC1172	Wastewater Influent	443	B1
AMC1173	Wastewater Influent	648	F
AMC1175	Wastewater Influent	443	B1
AMC1176	Wastewater Influent	443	B1
AMC1177	Wastewater Influent	1049	B1
AMC1190	Calf Feces	10	A
AMC1193	Calf Feces	10	A
AMC1195	Calf Feces	10	A
AMC1203	Milking Cow Feces	19156	A
AMC1204	Milking Cow Feces	19156	A
AMC1207	Manure Pit	10	A
AMC1210	Manure Pit	10	A
AMC1215	Calf Feces	19160	B1
AMC1218	Calf Feces	19154	A
AMC1220	Calf Feces	109	B1
AMC1223	Dry Cow Feces	10565	B1
AMC1227	Milking Cow Feces	2524	A
AMC1233	Manure Pit	2524	A
AMC1235	Manure Pit	2524	A
AMC1237	Manure Pit	2524	A
AMC1279	Surface Water	131	B2
AMC1280	Surface Water	1385	B2
AMC1309	Calf Feces	34	A
AMC1311	Calf Feces	155	B1
AMC1313	Calf Feces	155	B1
AMC1327	Manure Pit	155	B1
AMC1329	Manure Pit	155	B1
AMC1331	Manure Pit	155	B1
AMC1334	Calf Feces	69	D
AMC1336	Calf Feces	515	B1
AMC1337	Calf Feces	515	B1
AMC1345	Milking Cow Feces	3018	E
AMC1347	Milking Cow Feces	446	B1
AMC1349	Milking Cow Feces	154	B1
AMC1351	Manure Pit	58	B1
AMC1353	Manure Pit	58	B1
AMC1355	Manure Pit	642	B1
AMC1357	Manured Soil	10	A
AMC1359	Manured Soil	3018	E
AMC1419	Calf Feces	3018	E
AMC1421	Calf Feces	3018	E
AMC1423	Calf Feces	3018	E
AMC1425	Dry Cow Feces	58	B1
AMC1436	Manure Pit	1049	B1
AMC1438	Manure Pit	695	A
AMC1440	Manure Pit	1049	B1
AMC1452	Dry Cow Feces	1665	B1
AMC1473	Surface Water	3018	E
AMC1475	Surface Water	3018	E
AMC1476	Surface Water	3018	E
AMC1521	Wastewater Influent	10	A
AMC1522	Wastewater Influent	10	A
AMC1525	Wastewater Influent	10	A
AMC1545	Wastewater Influent	219	E
AMC1546	Wastewater Influent	3580	B1	9	clpK	hdeD-GI	hsp20	kefB-GI	psi-GI	shsP	trxLHR	yfdX1	yfdX2
AMC1547	Wastewater Effluent	38	D
AMC1549	Wastewater Effluent	38	D
AMC1551	Wastewater Effluent	131	B2
AMC1565	Calf Feces	19154	A
AMC1567	Calf Feces	19154	A
AMC1570	Calf Feces	69	D
AMC1571	Dry Cow Feces	19154	A
AMC1573	Dry Cow Feces	19154	A
AMC1576	Milking Cow Feces	69	D
AMC1578	Milking Cow Feces	69	D
AMC1580	Milking Cow Feces	201	B1
AMC1582	Manure Pit	2524	A
AMC1584	Manure Pit	2524	A
AMC1586	Manure Pit	2524	A
AMC1590	Calf Feces	10	A
AMC1592	Calf Feces	10	A
AMC1593	Calf Feces	10	A
AMC1601	Milking Cow Feces	648	F
AMC1647	Calf Feces	19158	B1
AMC1649	Calf Feces	19158	B1
AMC1651	Calf Feces	19158	B1
AMC1671	Calf Feces	543	E
AMC1674	Calf Feces	515	B1
AMC1675	Calf Feces	515	B1
AMC1679	Dry Cow Feces	11431	B1
AMC1691	Manure Pit	10	A
AMC1693	Manure Pit	10	A
AMC1761	Wastewater Influent	410	C
AMC1764	Wastewater Influent	410	C
AMC1766	Wastewater Influent	73	B2
AMC1784	Calf Feces	202	A
AMC1788	Dry Cow Feces	202	A
AMC1805	Calf Feces	3018	E
AMC1807	Calf Feces	88	C
AMC1808	Calf Feces	3018	E
AMC1809	Calf Feces	3018	E
AMC1810	Dry Cow Feces	1125	B1
AMC1813	Dry Cow Feces	602	B1
AMC1814	Dry Cow Feces	88	C
AMC1819	Milking Cow Feces	8651	D
AMC1824	Manure Pit	88	C
AMC1863	Wastewater Influent	224	B1
AMC1866	Wastewater Influent	127	B2
AMC1867	Wastewater Influent	2179	B1
AMC1869	Wastewater Effluent	58	B1
AMC1870	Wastewater Effluent	540	A	5	clpK		hsp20	kefB-GI	psi-GI		trxLHR
AMC1872	Wastewater Effluent	2041	A
AMC1882	Calf Feces	648	F
AMC1884	Calf Feces	648	F
AMC1886	Calf Feces	648	F
AMC1888	Dry Cow Feces	648	F
AMC1890	Dry Cow Feces	648	F
AMC1892	Dry Cow Feces	648	F
AMC1894	Milking Cow Feces	648	F
AMC1896	Milking Cow Feces	642	B1
AMC1898	Milking Cow Feces	648	F
AMC1900	Manure Pit	648	F
AMC1902	Manure Pit	648	F
AMC1904	Manure Pit	648	F
AMC1909	Calf Feces	446	B1
AMC1910	Calf Feces	2524	A
AMC1911	Calf Feces	19154	A
AMC1913	Calf Feces	29	B1
AMC1916	Dry Cow Feces	201	B1
AMC1918	Dry Cow Feces	201	B1
AMC1920	Milking Cow Feces	2524	A
AMC1922	Milking Cow Feces	2524	A
AMC1924	Milking Cow Feces	2524	A
AMC1926	Manure Pit	2524	A
AMC1929	Manure Pit	2524	A
AMC1930	Manure Pit	2524	A
AMC1934	Surface Water	648	F
AMC1993	Calf Feces	753	E
AMC1994	Calf Feces	753	E
AMC1996	Dry Cow Feces	6316	B1
AMC2004	Milking Cow Feces	155	B1
AMC2018	Calf Feces	783	C
AMC2019	Calf Feces	3018	E
AMC2021	Calf Feces	69	D
AMC2027	Dry Cow Feces	543	E
AMC2037	Manure Pit	155	B1
AMC2039	Manure Pit	155	B1
AMC2098	Wastewater Influent	410	C
AMC2100	Wastewater Influent	517	B1
AMC2102	Wastewater Influent	410	C
AMC2127	Calf Feces	3018	E
AMC2129	Calf Feces	3018	E
AMC2132	Calf Feces	3018	E
AMC2133	Dry Cow Feces	457	F
AMC2136	Dry Cow Feces	88	C
AMC2138	Dry Cow Feces	88	C
AMC2140	Milking Cow Feces	3018	E
AMC2143	Milking Cow Feces	3018	E
AMC2145	Manure Pit	88	C
AMC2147	Manure Pit	297	B1
AMC2211	Wastewater Influent	607	A	9	clpK	hdeD-GI	hsp20	kefB-GI	psi-GI	shsP	trxLHR	yfdX1	yfdX2
AMC2214	Wastewater Influent	10	A
AMC2215	Wastewater Influent	131	B2
AMC2217	Wastewater Effluent	69	D
AMC2219	Wastewater Effluent	219	E
AMC2220	Wastewater Effluent	410	C
AMC2221	Wastewater Effluent	69	D
AMC2236	Calf Feces	10	A
AMC2239	Calf Feces	10	A
AMC2255	Manure Pit	5614	B1
AMC2257	Manure Pit	648	F
AMC2261	Calf Feces	29	B1
AMC2262	Calf Feces	2524	A
AMC2265	Calf Feces	2524	A
AMC2272	Milking Cow Feces	69	D
AMC2278	Manure Pit	29	B1
AMC2286	Surface Water	58	B1
AMC2289	Surface Water	398	A
AMC2293	Surface Water	2524	A
AMC2353	Calf Feces	648	F
AMC2355	Dry Cow Feces	2165	B1
AMC2359	Dry Cow Feces	164	B1
AMC2375	Calf Feces	29	B1
AMC2377	Calf Feces	29	B1
AMC2379	Calf Feces	29	B1
AMC2387	Milking Cow Feces	101	B1
AMC2389	Milking Cow Feces	101	B1
AMC2392	Milking Cow Feces	101	B1
AMC2393	Manure Pit	69	D
AMC2395	Manure Pit	69	D
AMC2397	Manure Pit	69	D
AMC2457	Calf Feces	753	E
AMC2461	Dry Cow Feces	38	D
AMC2465	Dry Cow Feces	38	D
AMC2471	Milking Cow Feces	48	A
AMC2483	Calf Feces	155	B1
AMC2485	Calf Feces	3018	E
AMC2487	Calf Feces	937	B1
AMC2489	Dry Cow Feces	155	B1
AMC2495	Milking Cow Feces	38	D
AMC2497	Milking Cow Feces	58	B1
AMC2499	Milking Cow Feces	58	B1
AMC2502	Manure Pit	1049	B1
AMC2503	Manure Pit	38	D
AMC2505	Manure Pit	3018	E
AMC2589	Manure Pit	1049	B1
AMC2591	Manure Pit	38	D
AMC2597	Calf Feces	648	F
AMC2599	Calf Feces	457	F
AMC2600	Calf Feces	3018	E
AMC2602	Dry Cow Feces	58	B1
AMC2606	Dry Cow Feces	88	C
AMC2611	Milking Cow Feces	58	B1
AMC2613	Manure Pit	3998	B1
AMC2626	Surface Water	88	C
AMC2673	Wastewater Influent	219	E
AMC2675	Wastewater Influent	3580	B1	9	clpK	hdeD-GI	hsp20	kefB-GI	psi-GI	shsP	trxLHR	yfdX1	yfdX2
AMC2703	Calf Feces	666	B1
AMC2704	Calf Feces	666	B1
AMC2706	Calf Feces	666	B1
AMC2708	Dry Cow Feces	174	G
AMC2710	Dry Cow Feces	666	B1
AMC2712	Dry Cow Feces	666	B1
AMC2715	Milking Cow Feces	666	B1
AMC2716	Milking Cow Feces	666	B1
AMC2717	Milking Cow Feces	1056	B1
AMC2719	Milking Cow Feces	666	B1
AMC2721	Manure Pit	666	B1
AMC2722	Manure Pit	666	B1
AMC2724	Manure Pit	666	B1
AMC2725	Manure Pit	666	B1
AMC2727	Calf Feces	783	C
AMC2729	Calf Feces	783	C
AMC2731	Calf Feces	2521	B1
AMC2739	Milking Cow Feces	58	B1
AMC2745	Manure Pit	8755	B1
AMC2747	Manure Pit	448	B1
AMC2749	Manure Pit	212	B1
AMC2752	Manured Soil	543	E
AMC2849	Manured Soil	19153	A
AMC2851	Calf Feces	2064	E
AMC2853	Calf Feces	2064	E
AMC2855	Calf Feces	2064	E
AMC2857	Dry Cow Feces	457	F
AMC2859	Dry Cow Feces	3042	cladeI
AMC2861	Dry Cow Feces	457	F
AMC2866	Milking Cow Feces	58	B1
AMC2884	Surface Water	101	B1
AMC2888	Surface Water	224	B1
AMC2949	Wastewater Influent	410	C
AMC2951	Wastewater Influent	410	C
AMC2955	Wastewater Effluent	23	C
AMC2977	Dry Cow Feces	648	F
AMC2979	Dry Cow Feces	648	F
AMC2995	Calf Feces	29	B1
AMC2999	Calf Feces	69	D
AMC3003	Dry Cow Feces	1196	B1
AMC3008	Milking Cow Feces	162	B1
AMC3018	Surface Water	549	D
AMC3020	Surface Water	1304	B1
AMC3022	Surface Water	549	D
AMC3075	Calf Feces	342	A
AMC3076	Dry Cow Feces	155	B1
AMC3079	Dry Cow Feces	155	B1
AMC3080	Dry Cow Feces	155	B1
AMC3089	Manure Pit	666	B1
AMC3091	Manure Pit	666	B1
AMC3092	Manure Pit	666	B1
AMC3098	Calf Feces	783	C
AMC3103	Calf Feces	69	D
AMC3117	Manure Pit	196	B1
AMC3119	Manure Pit	196	B1
AMC3121	Manure Pit	196	B1
AMC3180	Wastewater Influent	517	B1
AMC3194	Manured Soil	7812	B1
AMC3221	Calf Feces	10	A
AMC3227	Dry Cow Feces	457	F
AMC3249	Surface Water	154	B1
AMC3253	Surface Water	744	A
AMC3256	Surface Water	744	A
AMC3258	Surface Water	744	A
AMC3316	Wastewater Influent	93	A
AMC3319	Wastewater Effluent	131	B2
AMC3320	Wastewater Effluent	10	A
AMC3360	Calf Feces	69	D
AMC3366	Dry Cow Feces	69	D
AMC3368	Dry Cow Feces	69	D
AMC3370	Dry Cow Feces	69	D

## Sheet: VFDB
AMC ID	sample_type	Sequence Type	Phylogroup	NUM FOUND	afaA	afaA-VIII	afaB-VIII	afaC-VIII	afaD	afaD-VIII	afaE-II	afaE-VIII	afaF-VII	aslA	astA	cdtA	cdtB	cdtC	cesAB	cesD	cesD2	cesF	cesL	cesT	chuA	chuS	chuT	chuU	chuV	chuW	chuX	chuY	cif	cnf1	csgB	csgD	csgE	csgF	csgG	daaF	draE2	draP	eae	east1	efa1	entA	entB	entC	entD
AMC678	Calf Feces	155	B1	43																															csgB	csgD		csgF	csgG							entA	entB	entC	entD
AMC680	Calf Feces	58	B1	62																															csgB	csgD		csgF	csgG							entA	entB	entC	entD
AMC681	Calf Feces	46	A	46																															csgB	csgD		csgF	csgG							entA	entB	entC	entD
AMC683	Calf Feces	6316	B1	50																															csgB	csgD		csgF	csgG							entA	entB	entC	entD
AMC684	Dry Cow Feces	6316	B1	50																															csgB	csgD		csgF	csgG							entA	entB	entC	entD
AMC686	Dry Cow Feces	6316	B1	50																															csgB	csgD		csgF	csgG							entA	entB	entC	entD
AMC688	Dry Cow Feces	6316	B1	50																															csgB	csgD		csgF	csgG							entA	entB	entC	entD
AMC690	Milking Cow Feces	6316	B1	50																															csgB	csgD		csgF	csgG							entA	entB	entC	entD
AMC692	Milking Cow Feces	6316	B1	50																															csgB	csgD		csgF	csgG							entA	entB	entC	entD
AMC694	Milking Cow Feces	6316	B1	50																															csgB	csgD		csgF	csgG							entA	entB	entC	entD
AMC696	Manure Pit	6316	B1	50																															csgB	csgD		csgF	csgG							entA	entB	entC	entD
AMC698	Manure Pit	6316	B1	50																															csgB	csgD		csgF	csgG							entA	entB	entC	entD
AMC700	Manure Pit	6316	B1	50																															csgB	csgD		csgF	csgG							entA	entB	entC	entD
AMC702	Calf Feces	744	A	52										aslA																					csgB	csgD		csgF	csgG							entA	entB	entC	entD
AMC705	Calf Feces	765	B1	119											astA				cesAB	cesD	cesD2	cesF	cesL	cesT									cif		csgB	csgD		csgF	csgG				eae			entA	entB	entC	entD
AMC707	Calf Feces	515	B1	36										aslA																					csgB	csgD		csgF	csgG							entA	entB	entC	entD
AMC712	Dry Cow Feces	388	B1	56											astA	cdtA	cdtB	cdtC																	csgB	csgD		csgF	csgG							entA	entB	entC	entD
AMC714	Milking Cow Feces	2035	A	43																															csgB	csgD		csgF	csgG							entA	entB	entC	entD
AMC718	Milking Cow Feces	642	B1	95											astA				cesAB	cesD	cesD2	cesF	cesL	cesT											csgB	csgD		csgF	csgG				eae			entA	entB	entC	entD
AMC721	Manure Pit	20	B1	93															cesAB	cesD	cesD2	cesF	cesL	cesT									cif		csgB	csgD		csgF	csgG				eae			entA	entB	entC	entD
AMC722	Manure Pit	2179	B1	71																															csgB	csgD		csgF	csgG							entA	entB	entC	entD
AMC744	Wastewater Influent	517	B1	46																															csgB	csgD		csgF	csgG							entA	entB	entC	entD
AMC745	Wastewater Influent	517	B1	46																															csgB	csgD		csgF	csgG							entA	entB	entC	entD
AMC747	Wastewater Influent	73	B2	100										aslA											chuA	chuS	chuT	chuU	chuV	chuW	chuX	chuY		cnf1	csgB	csgD		csgF	csgG							entA	entB	entC	entD
AMC775	Manured Soil	46	A	46																															csgB	csgD		csgF	csgG							entA	entB	entC	entD
AMC778	Calf Feces	38	D	66										aslA												chuS		chuU	chuV	chuW		chuY			csgB	csgD		csgF	csgG							entA	entB	entC	entD
AMC780	Calf Feces	38	D	66										aslA												chuS		chuU	chuV	chuW		chuY			csgB	csgD		csgF	csgG							entA	entB	entC	entD
AMC782	Calf Feces	38	D	66										aslA												chuS		chuU	chuV	chuW		chuY			csgB	csgD		csgF	csgG							entA	entB	entC	entD
AMC784	Dry Cow Feces	38	D	66										aslA												chuS		chuU	chuV	chuW		chuY			csgB	csgD		csgF	csgG							entA	entB	entC	entD
AMC786	Dry Cow Feces	38	D	66										aslA												chuS		chuU	chuV	chuW		chuY			csgB	csgD		csgF	csgG							entA	entB	entC	entD
AMC788	Dry Cow Feces	38	D	66										aslA												chuS		chuU	chuV	chuW		chuY			csgB	csgD		csgF	csgG							entA	entB	entC	entD
AMC790	Milking Cow Feces	38	D	66										aslA												chuS		chuU	chuV	chuW		chuY			csgB	csgD		csgF	csgG							entA	entB	entC	entD
AMC792	Milking Cow Feces	38	D	66										aslA												chuS		chuU	chuV	chuW		chuY			csgB	csgD		csgF	csgG							entA	entB	entC	entD
AMC802	Calf Feces	69	D	90										aslA	astA											chuS		chuU	chuV	chuW		chuY			csgB	csgD		csgF	csgG							entA	entB	entC	entD
AMC804	Calf Feces	224	B1	50																															csgB	csgD		csgF	csgG							entA	entB	entC	entD
AMC805	Calf Feces	224	B1	50																															csgB	csgD		csgF	csgG							entA	entB	entC	entD
AMC807	Dry Cow Feces	224	B1	50																															csgB	csgD		csgF	csgG							entA	entB	entC	entD
AMC810	Dry Cow Feces	69	D	90										aslA	astA											chuS		chuU	chuV	chuW		chuY			csgB	csgD		csgF	csgG							entA	entB	entC	entD
AMC811	Dry Cow Feces	224	B1	50																															csgB	csgD		csgF	csgG							entA	entB	entC	entD
AMC813	Milking Cow Feces	224	B1	49																															csgB	csgD		csgF	csgG							entA	entB	entC	entD
AMC815	Milking Cow Feces	38	D	66										aslA												chuS		chuU	chuV	chuW		chuY			csgB	csgD		csgF	csgG							entA	entB	entC	entD
AMC817	Milking Cow Feces	58	B1	47																															csgB	csgD		csgF	csgG							entA	entB	entC	entD
AMC819	Manure Pit	155	B1	56																															csgB	csgD		csgF	csgG							entA	entB	entC	entD
AMC862	Wastewater Influent	131	B2	75										aslA											chuA	chuS	chuT	chuU	chuV	chuW	chuX	chuY			csgB	csgD		csgF	csgG							entA	entB	entC	entD
AMC864	Wastewater Influent	457	F	64										aslA												chuS	chuT	chuU	chuV	chuW	chuX	chuY			csgB	csgD		csgF	csgG							entA	entB	entC	entD
AMC865	Wastewater Influent	219	E	68										aslA	astA													chuU	chuV	chuW					csgB	csgD		csgF	csgG							entA	entB	entC	entD
AMC873	Wastewater Influent	2179	B1	61																															csgB	csgD		csgF	csgG							entA	entB	entC	entD
AMC875	Wastewater Influent	38	D	79										aslA												chuS		chuU	chuV	chuW		chuY			csgB	csgD		csgF	csgG							entA	entB	entC	entD
AMC877	Wastewater Influent	1598	A	52																															csgB	csgD		csgF	csgG							entA	entB	entC	entD
AMC880	Calf Feces	648	F	68										aslA												chuS	chuT	chuU	chuV	chuW		chuY			csgB	csgD		csgF	csgG							entA	entB	entC	entD
AMC881	Calf Feces	10	A	62										aslA																					csgB	csgD		csgF	csgG							entA	entB	entC	entD
AMC883	Dry Cow Feces	10	A	55										aslA																					csgB	csgD		csgF	csgG							entA	entB	entC	entD
AMC885	Dry Cow Feces	154	B1	41																															csgB	csgD		csgF	csgG							entA	entB	entC	entD
AMC887	Dry Cow Feces	1642	B1	50																															csgB	csgD		csgF	csgG							entA	entB	entC	entD
AMC889	Milking Cow Feces	10	A	62										aslA																					csgB	csgD		csgF	csgG							entA	entB	entC	entD
AMC892	Milking Cow Feces	19157	A	52										aslA																					csgB	csgD		csgF	csgG							entA	entB	entC	entD
AMC894	Manure Pit	648	F	68										aslA												chuS	chuT	chuU	chuV	chuW		chuY			csgB	csgD		csgF	csgG							entA	entB	entC	entD
AMC896	Manure Pit	648	F	68										aslA												chuS	chuT	chuU	chuV	chuW		chuY			csgB	csgD		csgF	csgG							entA	entB	entC	entD
AMC898	Manure Pit	648	F	68										aslA												chuS	chuT	chuU	chuV	chuW		chuY			csgB	csgD		csgF	csgG							entA	entB	entC	entD
AMC901	Calf Feces	29	B1	105															cesAB	cesD	cesD2	cesF	cesL	cesT									cif		csgB	csgD		csgF	csgG				eae	east1	efa1	entA	entB	entC	entD
AMC903	Calf Feces	19154	A	34																															csgB			csgF	csgG							entA	entB	entC	entD
AMC905	Calf Feces	10565	B1	50																															csgB	csgD		csgF	csgG							entA	entB	entC	entD
AMC907	Dry Cow Feces	19154	A	34																															csgB			csgF	csgG							entA	entB	entC	entD
AMC909	Dry Cow Feces	10565	B1	50																															csgB	csgD		csgF	csgG							entA	entB	entC	entD
AMC911	Dry Cow Feces	69	D	88		afaA-VIII	afaB-VIII	afaC-VIII		afaD-VIII		afaE-VIII	afaF-VII	aslA												chuS		chuU	chuV	chuW		chuY			csgB	csgD		csgF	csgG							entA	entB	entC	entD
AMC913	Milking Cow Feces	2524	A	48																															csgB	csgD		csgF	csgG							entA	entB	entC	entD
AMC915	Milking Cow Feces	2524	A	48																															csgB	csgD		csgF	csgG							entA	entB	entC	entD
AMC917	Milking Cow Feces	2524	A	48																															csgB	csgD		csgF	csgG							entA	entB	entC	entD
AMC919	Manure Pit	58	B1	76		afaA-VIII	afaB-VIII	afaC-VIII		afaD-VIII		afaE-VIII	afaF-VII																						csgB	csgD		csgF	csgG							entA	entB	entC	entD
AMC922	Manure Pit	58	B1	76		afaA-VIII	afaB-VIII	afaC-VIII		afaD-VIII		afaE-VIII	afaF-VII																						csgB	csgD		csgF	csgG							entA	entB	entC	entD
AMC923	Manure Pit	58	B1	76		afaA-VIII	afaB-VIII	afaC-VIII		afaD-VIII		afaE-VIII	afaF-VII																						csgB	csgD		csgF	csgG							entA	entB	entC	entD
AMC924	Surface Water	69	D	88		afaA-VIII	afaB-VIII	afaC-VIII		afaD-VIII		afaE-VIII	afaF-VII	aslA												chuS		chuU	chuV	chuW		chuY			csgB	csgD		csgF	csgG							entA	entB	entC	entD
AMC926	Surface Water	69	D	65										aslA												chuS		chuU	chuV	chuW		chuY			csgB	csgD		csgF	csgG							entA	entB	entC	entD
AMC928	Surface Water	398	A	48																																		csgF	csgG							entA	entB	entC	entD
AMC930	Surface Water	1125	B1	61																															csgB	csgD		csgF	csgG							entA	entB	entC	entD
AMC973	Calf Feces	58	B1	76		afaA-VIII	afaB-VIII	afaC-VIII		afaD-VIII		afaE-VIII																							csgB	csgD		csgF	csgG							entA	entB	entC	entD
AMC974	Calf Feces	69	D	76		afaA-VIII	afaB-VIII	afaC-VIII		afaD-VIII		afaE-VIII	afaF-VII	aslA												chuS		chuU	chuV	chuW		chuY			csgB	csgD		csgF	csgG							entA	entB	entC	entD
AMC976	Calf Feces	58	B1	76		afaA-VIII	afaB-VIII	afaC-VIII		afaD-VIII		afaE-VIII																							csgB	csgD		csgF	csgG							entA	entB	entC	entD
AMC1000	Calf Feces	2064	E	57										aslA														chuU	chuV	chuW		chuY			csgB			csgF	csgG							entA	entB	entC	entD
AMC1002	Calf Feces	361	A	44																															csgB	csgD		csgF	csgG							entA	entB	entC	entD
AMC1005	Calf Feces	515	B1	37										aslA	astA																				csgB	csgD		csgF	csgG							entA	entB	entC	entD
AMC1006	Dry Cow Feces	162	B1	50																															csgB	csgD		csgF	csgG							entA	entB	entC	entD
AMC1008	Dry Cow Feces	361	A	44																															csgB	csgD		csgF	csgG							entA	entB	entC	entD
AMC1011	Dry Cow Feces	361	A	44																															csgB	csgD		csgF	csgG							entA	entB	entC	entD
AMC1016	Milking Cow Feces	19159	A	43										aslA																					csgB	csgD		csgF	csgG							entA	entB	entC	entD
AMC1018	Manure Pit	19159	A	59										aslA	astA																				csgB	csgD		csgF	csgG							entA	entB	entC	entD
AMC1020	Manure Pit	155	B1	46											astA																				csgB	csgD		csgF	csgG							entA	entB	entC	entD
AMC1022	Manure Pit	648	F	68										aslA												chuS	chuT	chuU	chuV	chuW		chuY			csgB	csgD		csgF	csgG							entA	entB	entC	entD
AMC1024	Surface Water	46	A	46																															csgB	csgD		csgF	csgG							entA	entB	entC	entD
AMC1025	Surface Water	46	A	46																															csgB	csgD		csgF	csgG							entA	entB	entC	entD
AMC1027	Surface Water	6316	B1	50																															csgB	csgD		csgF	csgG							entA	entB	entC	entD
AMC1033	Wastewater Influent	73	B2	100										aslA											chuA	chuS	chuT	chuU	chuV	chuW	chuX	chuY		cnf1	csgB	csgD		csgF	csgG							entA	entB	entC	entD
AMC1035	Wastewater Influent	73	B2	100										aslA											chuA	chuS	chuT	chuU	chuV	chuW	chuX	chuY		cnf1	csgB	csgD		csgF	csgG							entA	entB	entC	entD
AMC1037	Wastewater Influent	73	B2	100										aslA											chuA	chuS	chuT	chuU	chuV	chuW	chuX	chuY		cnf1	csgB	csgD		csgF	csgG							entA	entB	entC	entD
AMC1039	Wastewater Effluent	19161	B1	54																															csgB	csgD		csgF	csgG							entA	entB	entC	entD
AMC1041	Wastewater Effluent	361	A	44																															csgB	csgD		csgF	csgG							entA	entB	entC	entD
AMC1089	Calf Feces	38	D	66										aslA												chuS		chuU	chuV	chuW		chuY			csgB	csgD		csgF	csgG							entA	entB	entC	entD
AMC1100	Milking Cow Feces	38	D	67										aslA												chuS		chuU	chuV	chuW		chuY			csgB	csgD		csgF	csgG							entA	entB	entC	entD
AMC1114	Calf Feces	1284	A	59										aslA	astA																				csgB	csgD		csgF	csgG							entA	entB	entC	entD
AMC1115	Calf Feces	4385	B1	62		afaA-VIII	afaB-VIII	afaC-VIII		afaD-VIII		afaE-VIII	afaF-VII																						csgB	csgD		csgF	csgG							entA	entB	entC	entD
AMC1117	Calf Feces	1284	A	59										aslA	astA																				csgB	csgD		csgF	csgG							entA	entB	entC	entD
AMC1119	Dry Cow Feces	657	G	54										aslA													chuT	chuU	chuV	chuW		chuY			csgB	csgD		csgF	csgG							entA	entB	entC	entD
AMC1121	Dry Cow Feces	4392	B1	50																															csgB	csgD		csgF	csgG							entA	entB	entC	entD
AMC1128	Surface Water	155	B1	49																															csgB			csgF	csgG							entA	entB	entC	entD
AMC1129	Surface Water	19155	F	55										aslA											chuA	chuS	chuT	chuU	chuV	chuW	chuX	chuY			csgB	csgD		csgF	csgG							entA	entB	entC	entD
AMC1167	Wastewater Influent	443	B1	53																															csgB	csgD		csgF	csgG							entA	entB	entC	entD
AMC1169	Wastewater Influent	443	B1	53																															csgB	csgD		csgF	csgG							entA	entB	entC	entD
AMC1170	Wastewater Influent	1049	B1	50																															csgB	csgD		csgF	csgG							entA	entB	entC	entD
AMC1171	Wastewater Influent	443	B1	53																															csgB	csgD		csgF	csgG							entA	entB	entC	entD
AMC1172	Wastewater Influent	443	B1	53																															csgB	csgD		csgF	csgG							entA	entB	entC	entD
AMC1173	Wastewater Influent	648	F	75										aslA												chuS	chuT	chuU	chuV	chuW		chuY			csgB	csgD		csgF	csgG							entA	entB	entC	entD
AMC1175	Wastewater Influent	443	B1	53																															csgB	csgD		csgF	csgG							entA	entB	entC	entD
AMC1176	Wastewater Influent	443	B1	53																															csgB	csgD		csgF	csgG							entA	entB	entC	entD
AMC1177	Wastewater Influent	1049	B1	50																															csgB	csgD		csgF	csgG							entA	entB	entC	entD
AMC1190	Calf Feces	10	A	61										aslA																					csgB	csgD		csgF	csgG							entA	entB	entC	entD
AMC1193	Calf Feces	10	A	62										aslA																					csgB	csgD		csgF	csgG							entA	entB	entC	entD
AMC1195	Calf Feces	10	A	61										aslA																					csgB	csgD		csgF	csgG							entA	entB	entC	entD
AMC1203	Milking Cow Feces	19156	A	98										aslA					cesAB	cesD	cesD2		cesL	cesT											csgB	csgD		csgF	csgG				eae			entA	entB	entC	entD
AMC1204	Milking Cow Feces	19156	A	98										aslA					cesAB	cesD	cesD2		cesL	cesT											csgB	csgD		csgF	csgG				eae			entA	entB	entC	entD
AMC1207	Manure Pit	10	A	62										aslA																					csgB	csgD		csgF	csgG							entA	entB	entC	entD
AMC1210	Manure Pit	10	A	62										aslA																					csgB	csgD		csgF	csgG							entA	entB	entC	entD
AMC1215	Calf Feces	19160	B1	67									afaF-VII																						csgB	csgD		csgF	csgG							entA	entB	entC	entD
AMC1218	Calf Feces	19154	A	34																															csgB			csgF	csgG							entA	entB	entC	entD
AMC1220	Calf Feces	109	B1	55																															csgB	csgD		csgF	csgG							entA	entB	entC	entD
AMC1223	Dry Cow Feces	10565	B1	50																															csgB	csgD		csgF	csgG							entA	entB	entC	entD
AMC1227	Milking Cow Feces	2524	A	48																															csgB	csgD		csgF	csgG							entA	entB	entC	entD
AMC1233	Manure Pit	2524	A	48																															csgB	csgD		csgF	csgG							entA	entB	entC	entD
AMC1235	Manure Pit	2524	A	48																															csgB	csgD		csgF	csgG							entA	entB	entC	entD
AMC1237	Manure Pit	2524	A	48																															csgB	csgD		csgF	csgG							entA	entB	entC	entD
AMC1279	Surface Water	131	B2	68										aslA											chuA	chuS	chuT	chuU	chuV	chuW	chuX	chuY			csgB	csgD		csgF	csgG							entA	entB	entC	entD
AMC1280	Surface Water	1385	B2	69										aslA											chuA	chuS	chuT	chuU	chuV	chuW	chuX	chuY			csgB	csgD		csgF	csgG							entA	entB	entC	entD
AMC1309	Calf Feces	34	A	55										aslA																					csgB	csgD		csgF	csgG							entA	entB	entC	entD
AMC1311	Calf Feces	155	B1	43																															csgB	csgD		csgF	csgG							entA	entB	entC	entD
AMC1313	Calf Feces	155	B1	43																															csgB	csgD		csgF	csgG							entA	entB	entC	entD
AMC1327	Manure Pit	155	B1	43																															csgB	csgD		csgF	csgG							entA	entB	entC	entD
AMC1329	Manure Pit	155	B1	43																															csgB	csgD		csgF	csgG							entA	entB	entC	entD
AMC1331	Manure Pit	155	B1	43																															csgB	csgD		csgF	csgG							entA	entB	entC	entD
AMC1334	Calf Feces	69	D	80		afaA-VIII	afaB-VIII	afaC-VIII		afaD-VIII		afaE-VIII	afaF-VII	aslA	astA											chuS		chuU	chuV	chuW		chuY			csgB	csgD		csgF	csgG							entA	entB	entC	entD
AMC1336	Calf Feces	515	B1	37										aslA	astA																				csgB	csgD		csgF	csgG							entA	entB	entC	entD
AMC1337	Calf Feces	515	B1	37										aslA	astA																				csgB	csgD		csgF	csgG							entA	entB	entC	entD
AMC1345	Milking Cow Feces	3018	E	66										aslA														chuU	chuV	chuW					csgB	csgD		csgF	csgG							entA	entB	entC	entD
AMC1347	Milking Cow Feces	446	B1	62												cdtA	cdtB	cdtC																cnf1	csgB	csgD		csgF	csgG							entA	entB	entC	entD
AMC1349	Milking Cow Feces	154	B1	41																															csgB	csgD		csgF	csgG							entA	entB	entC	entD
AMC1351	Manure Pit	58	B1	76		afaA-VIII	afaB-VIII	afaC-VIII		afaD-VIII		afaE-VIII																							csgB	csgD		csgF	csgG							entA	entB	entC	entD
AMC1353	Manure Pit	58	B1	61		afaA-VIII	afaB-VIII	afaC-VIII		afaD-VIII		afaE-VIII	afaF-VII																						csgB	csgD		csgF	csgG							entA	entB	entC	entD
AMC1355	Manure Pit	642	B1	95											astA				cesAB	cesD	cesD2	cesF	cesL	cesT											csgB	csgD		csgF	csgG				eae			entA	entB	entC	entD
AMC1357	Manured Soil	10	A	45										aslA																					csgB	csgD		csgF	csgG							entA	entB	entC	entD
AMC1359	Manured Soil	3018	E	65										aslA														chuU	chuV	chuW					csgB	csgD		csgF	csgG							entA	entB	entC	entD
AMC1419	Calf Feces	3018	E	65										aslA														chuU	chuV	chuW					csgB	csgD		csgF	csgG							entA	entB	entC	entD
AMC1421	Calf Feces	3018	E	65										aslA														chuU	chuV	chuW					csgB	csgD		csgF	csgG							entA	entB	entC	entD
AMC1423	Calf Feces	3018	E	65										aslA														chuU	chuV	chuW					csgB	csgD		csgF	csgG							entA	entB	entC	entD
AMC1425	Dry Cow Feces	58	B1	45																															csgB	csgD		csgF	csgG							entA	entB	entC	entD
AMC1436	Manure Pit	1049	B1	60																															csgB	csgD		csgF	csgG							entA	entB	entC	entD
AMC1438	Manure Pit	695	A	36										aslA																					csgB	csgD		csgF	csgG							entA	entB	entC	entD
AMC1440	Manure Pit	1049	B1	60																															csgB	csgD		csgF	csgG							entA	entB	entC	entD
AMC1452	Dry Cow Feces	1665	B1	57																															csgB	csgD		csgF	csgG							entA	entB	entC	entD
AMC1473	Surface Water	3018	E	65										aslA														chuU	chuV	chuW					csgB	csgD		csgF	csgG							entA	entB	entC	entD
AMC1475	Surface Water	3018	E	65										aslA														chuU	chuV	chuW					csgB	csgD		csgF	csgG							entA	entB	entC	entD
AMC1476	Surface Water	3018	E	65										aslA														chuU	chuV	chuW					csgB	csgD		csgF	csgG							entA	entB	entC	entD
AMC1521	Wastewater Influent	10	A	71										aslA																					csgB	csgD		csgF	csgG							entA	entB	entC	entD
AMC1522	Wastewater Influent	10	A	71										aslA																					csgB	csgD		csgF	csgG							entA	entB	entC	entD
AMC1525	Wastewater Influent	10	A	71										aslA																					csgB	csgD		csgF	csgG							entA	entB	entC	entD
AMC1545	Wastewater Influent	219	E	67										aslA														chuU	chuV	chuW					csgB	csgD		csgF	csgG							entA	entB	entC	entD
AMC1546	Wastewater Influent	3580	B1	57																															csgB	csgD		csgF	csgG							entA	entB	entC	entD
AMC1547	Wastewater Effluent	38	D	81										aslA												chuS		chuU	chuV	chuW		chuY			csgB	csgD		csgF	csgG							entA	entB	entC	entD
AMC1549	Wastewater Effluent	38	D	81										aslA												chuS		chuU	chuV	chuW		chuY			csgB	csgD		csgF	csgG							entA	entB	entC	entD
AMC1551	Wastewater Effluent	131	B2	68										aslA																					csgB	csgD		csgF	csgG							entA	entB	entC	entD
AMC1565	Calf Feces	19154	A	34																															csgB			csgF	csgG							entA	entB	entC	entD
AMC1567	Calf Feces	19154	A	34																															csgB			csgF	csgG							entA	entB	entC	entD
AMC1570	Calf Feces	69	D	88		afaA-VIII	afaB-VIII	afaC-VIII		afaD-VIII		afaE-VIII	afaF-VII	aslA												chuS		chuU	chuV	chuW		chuY			csgB	csgD		csgF	csgG							entA	entB	entC	entD
AMC1571	Dry Cow Feces	19154	A	34																															csgB			csgF	csgG							entA	entB	entC	entD
AMC1573	Dry Cow Feces	19154	A	34																															csgB			csgF	csgG							entA	entB	entC	entD
AMC1576	Milking Cow Feces	69	D	88		afaA-VIII	afaB-VIII	afaC-VIII		afaD-VIII		afaE-VIII	afaF-VII	aslA												chuS		chuU	chuV	chuW		chuY			csgB	csgD		csgF	csgG							entA	entB	entC	entD
AMC1578	Milking Cow Feces	69	D	88		afaA-VIII	afaB-VIII	afaC-VIII		afaD-VIII		afaE-VIII	afaF-VII	aslA												chuS		chuU	chuV	chuW		chuY			csgB	csgD		csgF	csgG							entA	entB	entC	entD
AMC1580	Milking Cow Feces	201	B1	51											astA																				csgB	csgD		csgF	csgG							entA	entB	entC	entD
AMC1582	Manure Pit	2524	A	48																															csgB	csgD		csgF	csgG							entA	entB	entC	entD
AMC1584	Manure Pit	2524	A	48																															csgB	csgD		csgF	csgG							entA	entB	entC	entD
AMC1586	Manure Pit	2524	A	48																															csgB	csgD		csgF	csgG							entA	entB	entC	entD
AMC1590	Calf Feces	10	A	62										aslA																					csgB	csgD		csgF	csgG							entA	entB	entC	entD
AMC1592	Calf Feces	10	A	62										aslA																					csgB	csgD		csgF	csgG							entA	entB	entC	entD
AMC1593	Calf Feces	10	A	62										aslA																					csgB	csgD		csgF	csgG							entA	entB	entC	entD
AMC1601	Milking Cow Feces	648	F	68										aslA												chuS	chuT	chuU	chuV	chuW		chuY			csgB	csgD		csgF	csgG							entA	entB	entC	entD
AMC1647	Calf Feces	19158	B1	51																															csgB	csgD		csgF	csgG							entA	entB	entC	entD
AMC1649	Calf Feces	19158	B1	51																															csgB	csgD		csgF	csgG							entA	entB	entC	entD
AMC1651	Calf Feces	19158	B1	51																															csgB	csgD		csgF	csgG							entA	entB	entC	entD
AMC1671	Calf Feces	543	E	62										aslA	astA													chuU	chuV	chuW		chuY			csgB	csgD		csgF	csgG							entA	entB	entC	entD
AMC1674	Calf Feces	515	B1	36										aslA																					csgB	csgD		csgF	csgG							entA	entB	entC	entD
AMC1675	Calf Feces	515	B1	36										aslA																					csgB	csgD		csgF	csgG							entA	entB	entC	entD
AMC1679	Dry Cow Feces	11431	B1	50																															csgB	csgD		csgF	csgG							entA	entB	entC	entD
AMC1691	Manure Pit	10	A	71										aslA																					csgB	csgD		csgF	csgG							entA	entB	entC	entD
AMC1693	Manure Pit	10	A	71										aslA																					csgB	csgD		csgF	csgG							entA	entB	entC	entD
AMC1761	Wastewater Influent	410	C	58																															csgB	csgD		csgF	csgG							entA	entB	entC	entD
AMC1764	Wastewater Influent	410	C	58																															csgB	csgD		csgF	csgG							entA	entB	entC	entD
AMC1766	Wastewater Influent	73	B2	100										aslA											chuA	chuS	chuT	chuU	chuV	chuW	chuX	chuY		cnf1	csgB	csgD		csgF	csgG							entA	entB	entC	entD
AMC1784	Calf Feces	202	A	28																															csgB	csgD		csgF	csgG							entA	entB	entC	entD
AMC1788	Dry Cow Feces	202	A	28																															csgB	csgD		csgF	csgG							entA	entB	entC	entD
AMC1805	Calf Feces	3018	E	65										aslA														chuU	chuV	chuW					csgB	csgD		csgF	csgG							entA	entB	entC	entD
AMC1807	Calf Feces	88	C	69		afaA-VIII	afaB-VIII	afaC-VIII		afaD-VIII		afaE-VIII																							csgB			csgF	csgG							entA	entB	entC	entD
AMC1808	Calf Feces	3018	E	65										aslA														chuU	chuV	chuW					csgB	csgD		csgF	csgG							entA	entB	entC	entD
AMC1809	Calf Feces	3018	E	65										aslA														chuU	chuV	chuW					csgB	csgD		csgF	csgG							entA	entB	entC	entD
AMC1810	Dry Cow Feces	1125	B1	56											astA																				csgB	csgD		csgF	csgG							entA	entB	entC	entD
AMC1813	Dry Cow Feces	602	B1	55																															csgB	csgD		csgF	csgG							entA	entB	entC	entD
AMC1814	Dry Cow Feces	88	C	69		afaA-VIII	afaB-VIII	afaC-VIII		afaD-VIII		afaE-VIII																							csgB			csgF	csgG							entA	entB	entC	entD
AMC1819	Milking Cow Feces	8651	D	69										aslA												chuS		chuU	chuV	chuW		chuY			csgB	csgD		csgF	csgG							entA	entB	entC	entD
AMC1824	Manure Pit	88	C	69		afaA-VIII	afaB-VIII	afaC-VIII		afaD-VIII		afaE-VIII																							csgB			csgF	csgG							entA	entB	entC	entD
AMC1863	Wastewater Influent	224	B1	61																															csgB	csgD		csgF	csgG							entA	entB	entC	entD
AMC1866	Wastewater Influent	127	B2	100										aslA											chuA	chuS	chuT	chuU	chuV	chuW	chuX	chuY		cnf1	csgB	csgD		csgF	csgG							entA	entB	entC	entD
AMC1867	Wastewater Influent	2179	B1	61																															csgB	csgD		csgF	csgG							entA	entB	entC	entD
AMC1869	Wastewater Effluent	58	B1	44																															csgB	csgD		csgF	csgG							entA	entB	entC	entD
AMC1870	Wastewater Effluent	540	A	27																															csgB	csgD		csgF	csgG							entA	entB	entC	entD
AMC1872	Wastewater Effluent	2041	A	46																																			csgG							entA	entB	entC	entD
AMC1882	Calf Feces	648	F	68										aslA												chuS	chuT	chuU	chuV	chuW		chuY			csgB	csgD		csgF	csgG							entA	entB	entC	entD
AMC1884	Calf Feces	648	F	68										aslA												chuS	chuT	chuU	chuV	chuW		chuY			csgB	csgD		csgF	csgG							entA	entB	entC	entD
AMC1886	Calf Feces	648	F	68										aslA												chuS	chuT	chuU	chuV	chuW		chuY			csgB	csgD		csgF	csgG							entA	entB	entC	entD
AMC1888	Dry Cow Feces	648	F	68										aslA												chuS	chuT	chuU	chuV	chuW		chuY			csgB	csgD		csgF	csgG							entA	entB	entC	entD
AMC1890	Dry Cow Feces	648	F	68										aslA												chuS	chuT	chuU	chuV	chuW		chuY			csgB	csgD		csgF	csgG							entA	entB	entC	entD
AMC1892	Dry Cow Feces	648	F	68										aslA												chuS	chuT	chuU	chuV	chuW		chuY			csgB	csgD		csgF	csgG							entA	entB	entC	entD
AMC1894	Milking Cow Feces	648	F	68										aslA												chuS	chuT	chuU	chuV	chuW		chuY			csgB	csgD		csgF	csgG							entA	entB	entC	entD
AMC1896	Milking Cow Feces	642	B1	101											astA				cesAB	cesD	cesD2	cesF	cesL	cesT											csgB	csgD		csgF	csgG				eae			entA	entB	entC	entD
AMC1898	Milking Cow Feces	648	F	68										aslA												chuS	chuT	chuU	chuV	chuW		chuY			csgB	csgD		csgF	csgG							entA	entB	entC	entD
AMC1900	Manure Pit	648	F	68										aslA												chuS	chuT	chuU	chuV	chuW		chuY			csgB	csgD		csgF	csgG							entA	entB	entC	entD
AMC1902	Manure Pit	648	F	68										aslA												chuS	chuT	chuU	chuV	chuW		chuY			csgB	csgD		csgF	csgG							entA	entB	entC	entD
AMC1904	Manure Pit	648	F	68										aslA												chuS	chuT	chuU	chuV	chuW		chuY			csgB	csgD		csgF	csgG							entA	entB	entC	entD
AMC1909	Calf Feces	446	B1	52																															csgB	csgD		csgF	csgG							entA	entB	entC	entD
AMC1910	Calf Feces	2524	A	48																															csgB	csgD		csgF	csgG							entA	entB	entC	entD
AMC1911	Calf Feces	19154	A	34																															csgB			csgF	csgG							entA	entB	entC	entD
AMC1913	Calf Feces	29	B1	105															cesAB	cesD	cesD2	cesF	cesL	cesT									cif		csgB	csgD		csgF	csgG				eae	east1	efa1	entA	entB	entC	entD
AMC1916	Dry Cow Feces	201	B1	51											astA																				csgB	csgD		csgF	csgG							entA	entB	entC	entD
AMC1918	Dry Cow Feces	201	B1	51											astA																				csgB	csgD		csgF	csgG							entA	entB	entC	entD
AMC1920	Milking Cow Feces	2524	A	48																															csgB	csgD		csgF	csgG							entA	entB	entC	entD
AMC1922	Milking Cow Feces	2524	A	48																															csgB	csgD		csgF	csgG							entA	entB	entC	entD
AMC1924	Milking Cow Feces	2524	A	48																															csgB	csgD		csgF	csgG							entA	entB	entC	entD
AMC1926	Manure Pit	2524	A	48																															csgB	csgD		csgF	csgG							entA	entB	entC	entD
AMC1929	Manure Pit	2524	A	48																															csgB	csgD		csgF	csgG							entA	entB	entC	entD
AMC1930	Manure Pit	2524	A	48																															csgB	csgD		csgF	csgG							entA	entB	entC	entD
AMC1934	Surface Water	648	F	68										aslA												chuS	chuT	chuU	chuV	chuW		chuY			csgB	csgD		csgF	csgG							entA	entB	entC	entD
AMC1993	Calf Feces	753	E	65										aslA														chuU	chuV	chuW					csgB	csgD		csgF	csgG							entA	entB	entC	entD
AMC1994	Calf Feces	753	E	65										aslA														chuU	chuV	chuW					csgB	csgD		csgF	csgG							entA	entB	entC	entD
AMC1996	Dry Cow Feces	6316	B1	50																															csgB	csgD		csgF	csgG							entA	entB	entC	entD
AMC2004	Milking Cow Feces	155	B1	43																															csgB	csgD		csgF	csgG							entA	entB	entC	entD
AMC2018	Calf Feces	783	C	95		afaA-VIII	afaB-VIII	afaC-VIII		afaD-VIII		afaE-VIII	afaF-VII		astA																				csgB	csgD		csgF	csgG							entA	entB	entC	entD
AMC2019	Calf Feces	3018	E	65										aslA														chuU	chuV	chuW					csgB	csgD		csgF	csgG							entA	entB	entC	entD
AMC2021	Calf Feces	69	D	80		afaA-VIII	afaB-VIII	afaC-VIII		afaD-VIII		afaE-VIII	afaF-VII	aslA	astA											chuS		chuU	chuV	chuW		chuY			csgB	csgD		csgF	csgG							entA	entB	entC	entD
AMC2027	Dry Cow Feces	543	E	62										aslA	astA													chuU	chuV	chuW		chuY			csgB	csgD		csgF	csgG							entA	entB	entC	entD
AMC2037	Manure Pit	155	B1	56																															csgB	csgD		csgF	csgG							entA	entB	entC	entD
AMC2039	Manure Pit	155	B1	56																															csgB	csgD		csgF	csgG							entA	entB	entC	entD
AMC2098	Wastewater Influent	410	C	58																															csgB	csgD		csgF	csgG							entA	entB	entC	entD
AMC2100	Wastewater Influent	517	B1	46																															csgB	csgD		csgF	csgG							entA	entB	entC	entD
AMC2102	Wastewater Influent	410	C	58																															csgB	csgD		csgF	csgG							entA	entB	entC	entD
AMC2127	Calf Feces	3018	E	66										aslA														chuU	chuV	chuW					csgB	csgD		csgF	csgG							entA	entB	entC	entD
AMC2129	Calf Feces	3018	E	65										aslA														chuU	chuV	chuW					csgB	csgD		csgF	csgG							entA	entB	entC	entD
AMC2132	Calf Feces	3018	E	66										aslA														chuU	chuV	chuW					csgB	csgD		csgF	csgG							entA	entB	entC	entD
AMC2133	Dry Cow Feces	457	F	72										aslA												chuS	chuT	chuU	chuV	chuW	chuX	chuY			csgB	csgD		csgF	csgG							entA	entB	entC	entD
AMC2136	Dry Cow Feces	88	C	69		afaA-VIII	afaB-VIII	afaC-VIII		afaD-VIII		afaE-VIII																							csgB			csgF	csgG							entA	entB	entC	entD
AMC2138	Dry Cow Feces	88	C	69		afaA-VIII	afaB-VIII	afaC-VIII		afaD-VIII		afaE-VIII																							csgB			csgF	csgG							entA	entB	entC	entD
AMC2140	Milking Cow Feces	3018	E	66										aslA														chuU	chuV	chuW					csgB	csgD		csgF	csgG							entA	entB	entC	entD
AMC2143	Milking Cow Feces	3018	E	65										aslA														chuU	chuV	chuW					csgB	csgD		csgF	csgG							entA	entB	entC	entD
AMC2145	Manure Pit	88	C	69		afaA-VIII	afaB-VIII	afaC-VIII		afaD-VIII		afaE-VIII																							csgB			csgF	csgG							entA	entB	entC	entD
AMC2147	Manure Pit	297	B1	60																															csgB	csgD		csgF	csgG							entA	entB	entC	entD
AMC2211	Wastewater Influent	607	A	43																															csgB	csgD		csgF	csgG							entA	entB	entC	entD
AMC2214	Wastewater Influent	10	A	43										aslA																					csgB	csgD		csgF	csgG							entA	entB	entC	entD
AMC2215	Wastewater Influent	131	B2	74										aslA											chuA	chuS	chuT	chuU	chuV	chuW	chuX	chuY			csgB	csgD		csgF	csgG							entA	entB	entC	entD
AMC2217	Wastewater Effluent	69	D	93										aslA												chuS		chuU	chuV	chuW		chuY			csgB	csgD		csgF	csgG							entA	entB	entC	entD
AMC2219	Wastewater Effluent	219	E	67										aslA														chuU	chuV	chuW					csgB	csgD		csgF	csgG							entA	entB	entC	entD
AMC2220	Wastewater Effluent	410	C	51																															csgB	csgD		csgF	csgG							entA	entB	entC	entD
AMC2221	Wastewater Effluent	69	D	90										aslA												chuS		chuU	chuV	chuW		chuY			csgB	csgD		csgF	csgG							entA	entB	entC	entD
AMC2236	Calf Feces	10	A	62										aslA																					csgB	csgD		csgF	csgG							entA	entB	entC	entD
AMC2239	Calf Feces	10	A	62										aslA																					csgB	csgD		csgF	csgG							entA	entB	entC	entD
AMC2255	Manure Pit	5614	B1	50																															csgB	csgD		csgF	csgG							entA	entB	entC	entD
AMC2257	Manure Pit	648	F	68										aslA												chuS	chuT	chuU	chuV	chuW		chuY			csgB	csgD		csgF	csgG							entA	entB	entC	entD
AMC2261	Calf Feces	29	B1	105															cesAB	cesD	cesD2	cesF	cesL	cesT									cif		csgB	csgD		csgF	csgG				eae	east1	efa1	entA	entB	entC	entD
AMC2262	Calf Feces	2524	A	48																															csgB	csgD		csgF	csgG							entA	entB	entC	entD
AMC2265	Calf Feces	2524	A	48																															csgB	csgD		csgF	csgG							entA	entB	entC	entD
AMC2272	Milking Cow Feces	69	D	87		afaA-VIII	afaB-VIII	afaC-VIII		afaD-VIII		afaE-VIII	afaF-VII	aslA												chuS		chuU	chuV	chuW		chuY			csgB	csgD		csgF	csgG							entA	entB	entC	entD
AMC2278	Manure Pit	29	B1	105															cesAB	cesD	cesD2	cesF	cesL	cesT									cif		csgB	csgD		csgF	csgG				eae	east1	efa1	entA	entB	entC	entD
AMC2286	Surface Water	58	B1	50																															csgB	csgD		csgF	csgG							entA	entB	entC	entD
AMC2289	Surface Water	398	A	48																																		csgF	csgG							entA	entB	entC	entD
AMC2293	Surface Water	2524	A	48																															csgB	csgD		csgF	csgG							entA	entB	entC	entD
AMC2353	Calf Feces	648	F	68										aslA												chuS	chuT	chuU	chuV	chuW		chuY			csgB	csgD		csgF	csgG							entA	entB	entC	entD
AMC2355	Dry Cow Feces	2165	B1	50																															csgB	csgD		csgF	csgG							entA	entB	entC	entD
AMC2359	Dry Cow Feces	164	B1	62											astA																				csgB	csgD		csgF	csgG							entA	entB	entC	entD
AMC2375	Calf Feces	29	B1	101															cesAB	cesD	cesD2	cesF	cesL	cesT									cif		csgB	csgD		csgF	csgG				eae		efa1	entA	entB	entC	entD
AMC2377	Calf Feces	29	B1	105															cesAB	cesD	cesD2	cesF	cesL	cesT									cif		csgB	csgD		csgF	csgG				eae	east1	efa1	entA	entB	entC	entD
AMC2379	Calf Feces	29	B1	106															cesAB	cesD	cesD2	cesF	cesL	cesT									cif		csgB	csgD		csgF	csgG				eae	east1	efa1	entA	entB	entC	entD
AMC2387	Milking Cow Feces	101	B1	45																															csgB	csgD		csgF	csgG							entA	entB	entC	entD
AMC2389	Milking Cow Feces	101	B1	45																															csgB	csgD		csgF	csgG							entA	entB	entC	entD
AMC2392	Milking Cow Feces	101	B1	45																															csgB	csgD		csgF	csgG							entA	entB	entC	entD
AMC2393	Manure Pit	69	D	65										aslA												chuS		chuU	chuV	chuW		chuY			csgB	csgD		csgF	csgG							entA	entB	entC	entD
AMC2395	Manure Pit	69	D	65										aslA												chuS		chuU	chuV	chuW		chuY			csgB	csgD		csgF	csgG							entA	entB	entC	entD
AMC2397	Manure Pit	69	D	65										aslA												chuS		chuU	chuV	chuW		chuY			csgB	csgD		csgF	csgG							entA	entB	entC	entD
AMC2457	Calf Feces	753	E	65										aslA														chuU	chuV	chuW					csgB	csgD		csgF	csgG							entA	entB	entC	entD
AMC2461	Dry Cow Feces	38	D	66										aslA												chuS		chuU	chuV	chuW		chuY			csgB	csgD		csgF	csgG							entA	entB	entC	entD
AMC2465	Dry Cow Feces	38	D	66										aslA												chuS		chuU	chuV	chuW		chuY			csgB	csgD		csgF	csgG							entA	entB	entC	entD
AMC2471	Milking Cow Feces	48	A	55										aslA																					csgB	csgD		csgF	csgG							entA	entB	entC	entD
AMC2483	Calf Feces	155	B1	56																															csgB	csgD		csgF	csgG							entA	entB	entC	entD
AMC2485	Calf Feces	3018	E	65										aslA														chuU	chuV	chuW					csgB	csgD		csgF	csgG							entA	entB	entC	entD
AMC2487	Calf Feces	937	B1	63																															csgB	csgD		csgF	csgG							entA	entB	entC	entD
AMC2489	Dry Cow Feces	155	B1	56																															csgB	csgD		csgF	csgG							entA	entB	entC	entD
AMC2495	Milking Cow Feces	38	D	66										aslA												chuS		chuU	chuV	chuW		chuY			csgB	csgD		csgF	csgG							entA	entB	entC	entD
AMC2497	Milking Cow Feces	58	B1	59		afaA-VIII	afaB-VIII	afaC-VIII		afaD-VIII		afaE-VIII	afaF-VII																						csgB	csgD		csgF	csgG							entA	entB	entC	entD
AMC2499	Milking Cow Feces	58	B1	59		afaA-VIII	afaB-VIII	afaC-VIII		afaD-VIII		afaE-VIII	afaF-VII																						csgB	csgD		csgF	csgG							entA	entB	entC	entD
AMC2502	Manure Pit	1049	B1	50																															csgB	csgD		csgF	csgG							entA	entB	entC	entD
AMC2503	Manure Pit	38	D	66										aslA												chuS		chuU	chuV	chuW		chuY			csgB	csgD		csgF	csgG							entA	entB	entC	entD
AMC2505	Manure Pit	3018	E	65										aslA														chuU	chuV	chuW					csgB	csgD		csgF	csgG							entA	entB	entC	entD
AMC2589	Manure Pit	1049	B1	60											astA																				csgB	csgD		csgF	csgG							entA	entB	entC	entD
AMC2591	Manure Pit	38	D	67										aslA												chuS		chuU	chuV	chuW		chuY			csgB	csgD		csgF	csgG							entA	entB	entC	entD
AMC2597	Calf Feces	648	F	68										aslA												chuS	chuT	chuU	chuV	chuW		chuY			csgB	csgD		csgF	csgG							entA	entB	entC	entD
AMC2599	Calf Feces	457	F	72										aslA												chuS	chuT	chuU	chuV	chuW	chuX	chuY			csgB	csgD		csgF	csgG							entA	entB	entC	entD
AMC2600	Calf Feces	3018	E	66										aslA														chuU	chuV	chuW					csgB	csgD		csgF	csgG							entA	entB	entC	entD
AMC2602	Dry Cow Feces	58	B1	45																															csgB	csgD		csgF	csgG							entA	entB	entC	entD
AMC2606	Dry Cow Feces	88	C	69		afaA-VIII	afaB-VIII	afaC-VIII		afaD-VIII		afaE-VIII																							csgB			csgF	csgG							entA	entB	entC	entD
AMC2611	Milking Cow Feces	58	B1	45																															csgB	csgD		csgF	csgG							entA	entB	entC	entD
AMC2613	Manure Pit	3998	B1	55																															csgB	csgD		csgF	csgG							entA	entB	entC	entD
AMC2626	Surface Water	88	C	69		afaA-VIII	afaB-VIII	afaC-VIII		afaD-VIII		afaE-VIII																							csgB			csgF	csgG							entA	entB	entC	entD
AMC2673	Wastewater Influent	219	E	67										aslA														chuU	chuV	chuW					csgB	csgD		csgF	csgG							entA	entB	entC	entD
AMC2675	Wastewater Influent	3580	B1	50																															csgB	csgD		csgF	csgG							entA	entB	entC	entD
AMC2703	Calf Feces	666	B1	54																															csgB	csgD		csgF	csgG							entA	entB	entC	entD
AMC2704	Calf Feces	666	B1	54																															csgB	csgD		csgF	csgG							entA	entB	entC	entD
AMC2706	Calf Feces	666	B1	54																															csgB	csgD		csgF	csgG							entA	entB	entC	entD
AMC2708	Dry Cow Feces	174	G	54										aslA												chuS	chuT	chuU	chuV	chuW	chuX	chuY			csgB	csgD		csgF	csgG							entA	entB	entC	entD
AMC2710	Dry Cow Feces	666	B1	54																															csgB	csgD		csgF	csgG							entA	entB	entC	entD
AMC2712	Dry Cow Feces	666	B1	54																															csgB	csgD		csgF	csgG							entA	entB	entC	entD
AMC2715	Milking Cow Feces	666	B1	54																															csgB	csgD		csgF	csgG							entA	entB	entC	entD
AMC2716	Milking Cow Feces	666	B1	54																															csgB	csgD		csgF	csgG							entA	entB	entC	entD
AMC2717	Milking Cow Feces	1056	B1	50																															csgB	csgD		csgF	csgG							entA	entB	entC	entD
AMC2719	Milking Cow Feces	666	B1	54																															csgB	csgD		csgF	csgG							entA	entB	entC	entD
AMC2721	Manure Pit	666	B1	54																															csgB	csgD		csgF	csgG							entA	entB	entC	entD
AMC2722	Manure Pit	666	B1	54																															csgB	csgD		csgF	csgG							entA	entB	entC	entD
AMC2724	Manure Pit	666	B1	54																															csgB	csgD		csgF	csgG							entA	entB	entC	entD
AMC2725	Manure Pit	666	B1	54																															csgB	csgD		csgF	csgG							entA	entB	entC	entD
AMC2727	Calf Feces	783	C	95		afaA-VIII	afaB-VIII	afaC-VIII		afaD-VIII		afaE-VIII	afaF-VII		astA																				csgB	csgD		csgF	csgG							entA	entB	entC	entD
AMC2729	Calf Feces	783	C	95		afaA-VIII	afaB-VIII	afaC-VIII		afaD-VIII		afaE-VIII	afaF-VII		astA																				csgB	csgD		csgF	csgG							entA	entB	entC	entD
AMC2731	Calf Feces	2521	B1	70		afaA-VIII	afaB-VIII	afaC-VIII		afaD-VIII		afaE-VIII	afaF-VII			cdtA	cdtB	cdtC																cnf1	csgB	csgD		csgF	csgG							entA	entB	entC	entD
AMC2739	Milking Cow Feces	58	B1	52																															csgB	csgD		csgF	csgG							entA	entB	entC	entD
AMC2745	Manure Pit	8755	B1	50																															csgB	csgD		csgF	csgG							entA	entB	entC	entD
AMC2747	Manure Pit	448	B1	50																															csgB	csgD		csgF	csgG							entA	entB	entC	entD
AMC2749	Manure Pit	212	B1	52																															csgB	csgD		csgF	csgG							entA	entB	entC	entD
AMC2752	Manured Soil	543	E	62										aslA	astA													chuU	chuV	chuW		chuY			csgB	csgD		csgF	csgG							entA	entB	entC	entD
AMC2849	Manured Soil	19153	A	37											astA																				csgB	csgD		csgF	csgG							entA	entB	entC	entD
AMC2851	Calf Feces	2064	E	57										aslA														chuU	chuV	chuW		chuY			csgB			csgF	csgG							entA	entB	entC	entD
AMC2853	Calf Feces	2064	E	57										aslA														chuU	chuV	chuW		chuY			csgB			csgF	csgG							entA	entB	entC	entD
AMC2855	Calf Feces	2064	E	57										aslA														chuU	chuV	chuW		chuY			csgB			csgF	csgG							entA	entB	entC	entD
AMC2857	Dry Cow Feces	457	F	72										aslA												chuS	chuT	chuU	chuV	chuW	chuX	chuY			csgB	csgD		csgF	csgG							entA	entB	entC	entD
AMC2859	Dry Cow Feces	3042	cladeI	73										aslA												chuS		chuU	chuV	chuW		chuY			csgB	csgD		csgF	csgG							entA	entB	entC	entD
AMC2861	Dry Cow Feces	457	F	72										aslA												chuS	chuT	chuU	chuV	chuW	chuX	chuY			csgB	csgD		csgF	csgG							entA	entB	entC	entD
AMC2866	Milking Cow Feces	58	B1	51											astA																				csgB	csgD		csgF	csgG							entA	entB	entC	entD
AMC2884	Surface Water	101	B1	59		afaA-VIII	afaB-VIII	afaC-VIII		afaD-VIII		afaE-VIII	afaF-VII																						csgB	csgD		csgF	csgG							entA	entB	entC	entD
AMC2888	Surface Water	224	B1	61																															csgB	csgD		csgF	csgG							entA	entB	entC	entD
AMC2949	Wastewater Influent	410	C	51																															csgB	csgD		csgF	csgG							entA	entB	entC	entD
AMC2951	Wastewater Influent	410	C	51																															csgB	csgD		csgF	csgG							entA	entB	entC	entD
AMC2955	Wastewater Effluent	23	C	59																															csgB	csgD		csgF	csgG							entA	entB	entC	entD
AMC2977	Dry Cow Feces	648	F	68										aslA												chuS	chuT	chuU	chuV	chuW		chuY			csgB	csgD		csgF	csgG							entA	entB	entC	entD
AMC2979	Dry Cow Feces	648	F	68										aslA												chuS	chuT	chuU	chuV	chuW		chuY			csgB	csgD		csgF	csgG							entA	entB	entC	entD
AMC2995	Calf Feces	29	B1	100															cesAB	cesD	cesD2	cesF	cesL	cesT									cif		csgB	csgD		csgF	csgG				eae		efa1	entA	entB	entC	entD
AMC2999	Calf Feces	69	D	88		afaA-VIII	afaB-VIII	afaC-VIII		afaD-VIII		afaE-VIII	afaF-VII	aslA												chuS		chuU	chuV	chuW		chuY			csgB	csgD		csgF	csgG							entA	entB	entC	entD
AMC3003	Dry Cow Feces	1196	B1	55																															csgB	csgD		csgF	csgG							entA	entB	entC	entD
AMC3008	Milking Cow Feces	162	B1	55																															csgB	csgD		csgF	csgG							entA	entB	entC	entD
AMC3018	Surface Water	549	D	66										aslA												chuS		chuU	chuV	chuW		chuY			csgB	csgD		csgF	csgG							entA	entB	entC	entD
AMC3020	Surface Water	1304	B1	50																															csgB	csgD		csgF	csgG							entA	entB	entC	entD
AMC3022	Surface Water	549	D	66										aslA												chuS		chuU	chuV	chuW		chuY			csgB	csgD		csgF	csgG							entA	entB	entC	entD
AMC3075	Calf Feces	342	A	109															cesAB	cesD	cesD2	cesF	cesL	cesT									cif		csgB	csgD		csgF	csgG				eae	east1	efa1	entA	entB	entC	entD
AMC3076	Dry Cow Feces	155	B1	56																															csgB	csgD		csgF	csgG							entA	entB	entC	entD
AMC3079	Dry Cow Feces	155	B1	56																															csgB	csgD		csgF	csgG							entA	entB	entC	entD
AMC3080	Dry Cow Feces	155	B1	56																															csgB	csgD		csgF	csgG							entA	entB	entC	entD
AMC3089	Manure Pit	666	B1	54																															csgB	csgD		csgF	csgG							entA	entB	entC	entD
AMC3091	Manure Pit	666	B1	54																															csgB	csgD		csgF	csgG							entA	entB	entC	entD
AMC3092	Manure Pit	666	B1	54																															csgB	csgD		csgF	csgG							entA	entB	entC	entD
AMC3098	Calf Feces	783	C	95		afaA-VIII	afaB-VIII	afaC-VIII		afaD-VIII		afaE-VIII	afaF-VII		astA																				csgB	csgD		csgF	csgG							entA	entB	entC	entD
AMC3103	Calf Feces	69	D	80		afaA-VIII	afaB-VIII	afaC-VIII		afaD-VIII		afaE-VIII	afaF-VII	aslA	astA											chuS		chuU	chuV	chuW		chuY			csgB	csgD		csgF	csgG							entA	entB	entC	entD
AMC3117	Manure Pit	196	B1	50																															csgB	csgD		csgF	csgG							entA	entB	entC	entD
AMC3119	Manure Pit	196	B1	50																															csgB	csgD		csgF	csgG							entA	entB	entC	entD
AMC3121	Manure Pit	196	B1	50																															csgB	csgD		csgF	csgG							entA	entB	entC	entD
AMC3180	Wastewater Influent	517	B1	46																															csgB	csgD		csgF	csgG							entA	entB	entC	entD
AMC3194	Manured Soil	7812	B1	63												cdtA	cdtB	cdtC																cnf1	csgB	csgD		csgF	csgG							entA	entB	entC	entD
AMC3221	Calf Feces	10	A	65										aslA																					csgB	csgD		csgF	csgG							entA	entB	entC	entD
AMC3227	Dry Cow Feces	457	F	72										aslA												chuS	chuT	chuU	chuV	chuW	chuX	chuY			csgB	csgD		csgF	csgG							entA	entB	entC	entD
AMC3249	Surface Water	154	B1	57																															csgB	csgD		csgF	csgG							entA	entB	entC	entD
AMC3253	Surface Water	744	A	60		afaA-VIII	afaB-VIII	afaC-VIII		afaD-VIII		afaE-VIII	afaF-VII	aslA																					csgB	csgD		csgF	csgG							entA	entB	entC	entD
AMC3256	Surface Water	744	A	60		afaA-VIII	afaB-VIII	afaC-VIII		afaD-VIII		afaE-VIII	afaF-VII	aslA																					csgB	csgD		csgF	csgG							entA	entB	entC	entD
AMC3258	Surface Water	744	A	60		afaA-VIII	afaB-VIII	afaC-VIII		afaD-VIII		afaE-VIII	afaF-VII	aslA																					csgB	csgD		csgF	csgG							entA	entB	entC	entD
AMC3316	Wastewater Influent	93	A	69	afaA				afaD		afaE-II			aslA																					csgB	csgD		csgF	csgG	daaF	draE2	draP				entA	entB	entC	entD
AMC3319	Wastewater Effluent	131	B2	76										aslA											chuA	chuS	chuT	chuU	chuV	chuW	chuX	chuY			csgB	csgD		csgF	csgG							entA	entB	entC	entD
AMC3320	Wastewater Effluent	10	A	42										aslA																					csgB	csgD		csgF	csgG							entA	entB	entC	entD
AMC3360	Calf Feces	69	D	87		afaA-VIII	afaB-VIII	afaC-VIII		afaD-VIII		afaE-VIII	afaF-VII	aslA												chuS		chuU	chuV	chuW		chuY			csgB	csgD		csgF	csgG							entA	entB	entC	entD
AMC3366	Dry Cow Feces	69	D	88		afaA-VIII	afaB-VIII	afaC-VIII		afaD-VIII		afaE-VIII	afaF-VII	aslA												chuS		chuU	chuV	chuW		chuY			csgB	csgD		csgF	csgG							entA	entB	entC	entD
AMC3368	Dry Cow Feces	69	D	88		afaA-VIII	afaB-VIII	afaC-VIII		afaD-VIII		afaE-VIII	afaF-VII	aslA												chuS		chuU	chuV	chuW		chuY			csgB	csgD		csgF	csgG							entA	entB	entC	entD
AMC3370	Dry Cow Feces	69	D	88		afaA-VIII	afaB-VIII	afaC-VIII		afaD-VIII		afaE-VIII	afaF-VII	aslA												chuS		chuU	chuV	chuW		chuY			csgB	csgD		csgF	csgG							entA	entB	entC	entD
[truncated: 186 more columns]

## Sheet: Mob_Suite_Cluster_ID
AMC ID	sample_type	Sequence Type	Phylogroup	NUM FOUND	AA002	AA053	AA119	AA142	AA144	AA147	AA152	AA157	AA158	AA159	AA161	AA162	AA163	AA168	AA171	AA172	AA174	AA175	AA176	AA179	AA180	AA181	AA190	AA191	AA279	AA280	AA282	AA283	AA297	AA300	AA302	AA303	AA304	AA305	AA307	AA309	AA314	AA315	AA316	AA320	AA322	AA324	AA326	AA329	AA332
AMC678	Calf Feces	155	B1
AMC680	Calf Feces	58	B1	1
AMC681	Calf Feces	46	A	7																		6
AMC683	Calf Feces	6316	B1	1
AMC684	Dry Cow Feces	6316	B1	1
AMC686	Dry Cow Feces	6316	B1	1
AMC688	Dry Cow Feces	6316	B1	1
AMC690	Milking Cow Feces	6316	B1	1
AMC692	Milking Cow Feces	6316	B1	1
AMC694	Milking Cow Feces	6316	B1	2
AMC696	Manure Pit	6316	B1	1
AMC698	Manure Pit	6316	B1	1
AMC700	Manure Pit	6316	B1	1
AMC702	Calf Feces	744	A	14																			13
AMC705	Calf Feces	765	B1	39											1														31
AMC707	Calf Feces	515	B1	11						1
AMC712	Dry Cow Feces	388	B1	5										1																							3
AMC714	Milking Cow Feces	2035	A	4																																	4
AMC718	Milking Cow Feces	642	B1	21																									4
AMC721	Manure Pit	20	B1	10														2
AMC722	Manure Pit	2179	B1	40																			4
AMC744	Wastewater Influent	517	B1	13																				8
AMC745	Wastewater Influent	517	B1	10																				5
AMC747	Wastewater Influent	73	B2	13																													7
AMC775	Manured Soil	46	A	6																		5
AMC778	Calf Feces	38	D	4
AMC780	Calf Feces	38	D	4
AMC782	Calf Feces	38	D	5
AMC784	Dry Cow Feces	38	D	4
AMC786	Dry Cow Feces	38	D	4
AMC788	Dry Cow Feces	38	D	4
AMC790	Milking Cow Feces	38	D	4
AMC792	Milking Cow Feces	38	D	4
AMC802	Calf Feces	69	D	19						1																	4									13
AMC804	Calf Feces	224	B1	15
AMC805	Calf Feces	224	B1	16
AMC807	Dry Cow Feces	224	B1	14
AMC810	Dry Cow Feces	69	D	18						1																	4									12
AMC811	Dry Cow Feces	224	B1	15
AMC813	Milking Cow Feces	224	B1	19
AMC815	Milking Cow Feces	38	D
AMC817	Milking Cow Feces	58	B1	6																				6
AMC819	Manure Pit	155	B1	8																				4
AMC862	Wastewater Influent	131	B2	13															10
AMC864	Wastewater Influent	457	F	27																				7																								13
AMC865	Wastewater Influent	219	E	44											2																	37
AMC873	Wastewater Influent	2179	B1	6					1	1
AMC875	Wastewater Influent	38	D	6
AMC877	Wastewater Influent	1598	A	25						1									5	8
AMC880	Calf Feces	648	F	14						1																																		2
AMC881	Calf Feces	10	A	20						1																										11
AMC883	Dry Cow Feces	10	A	26																															3
AMC885	Dry Cow Feces	154	B1	13																																	4
AMC887	Dry Cow Feces	1642	B1	15																																			1
AMC889	Milking Cow Feces	10	A	21						1																										10
AMC892	Milking Cow Feces	19157	A	11		1																8
AMC894	Manure Pit	648	F	15						1																																		2
AMC896	Manure Pit	648	F	13						1																																		2
AMC898	Manure Pit	648	F	14						1																																		2
AMC901	Calf Feces	29	B1	20																										4
AMC903	Calf Feces	19154	A	10																			9
AMC905	Calf Feces	10565	B1	18																																	1
AMC907	Dry Cow Feces	19154	A	8																			8
AMC909	Dry Cow Feces	10565	B1	16																																	1
AMC911	Dry Cow Feces	69	D	36						1																										16
AMC913	Milking Cow Feces	2524	A	10																																	2
AMC915	Milking Cow Feces	2524	A	10																																	2
AMC917	Milking Cow Feces	2524	A	9																																	2
AMC919	Manure Pit	58	B1	10																				9
AMC922	Manure Pit	58	B1	12						1														7
AMC923	Manure Pit	58	B1	17						1	1													6
AMC924	Surface Water	69	D	30						1																										12
AMC926	Surface Water	69	D	10																																							2
AMC928	Surface Water	398	A	5																																						1
AMC930	Surface Water	1125	B1	2																																	1
AMC973	Calf Feces	58	B1	26											1								18				1
AMC974	Calf Feces	69	D	49						1																			5							22
AMC976	Calf Feces	58	B1	28						1					1								16				2
AMC1000	Calf Feces	2064	E	26						1		1			1		1						2	2					2
AMC1002	Calf Feces	361	A	11
AMC1005	Calf Feces	515	B1	12						1
AMC1006	Dry Cow Feces	162	B1	4
AMC1008	Dry Cow Feces	361	A	11
AMC1011	Dry Cow Feces	361	A	10
AMC1016	Milking Cow Feces	19159	A	14
AMC1018	Manure Pit	19159	A	29						1																																				18
AMC1020	Manure Pit	155	B1	9																2																							3
AMC1022	Manure Pit	648	F	20						1																																		3
AMC1024	Surface Water	46	A	7																		6
AMC1025	Surface Water	46	A	6																		5
AMC1027	Surface Water	6316	B1	1
AMC1033	Wastewater Influent	73	B2	13																													7
AMC1035	Wastewater Influent	73	B2	13																													7
AMC1037	Wastewater Influent	73	B2	13																													7
AMC1039	Wastewater Effluent	19161	B1	18																					4
AMC1041	Wastewater Effluent	361	A	8						1
AMC1089	Calf Feces	38	D	4
AMC1100	Milking Cow Feces	38	D	21																																				19
AMC1114	Calf Feces	1284	A	23						1																																				17
AMC1115	Calf Feces	4385	B1	34						1		2									5															5
AMC1117	Calf Feces	1284	A	18						1																																				16
AMC1119	Dry Cow Feces	657	G	13
AMC1121	Dry Cow Feces	4392	B1	5
AMC1128	Surface Water	155	B1	8
AMC1129	Surface Water	19155	F
AMC1167	Wastewater Influent	443	B1	33				1							1					6
AMC1169	Wastewater Influent	443	B1	26											1					4
AMC1170	Wastewater Influent	1049	B1	1
AMC1171	Wastewater Influent	443	B1	29											1					4
AMC1172	Wastewater Influent	443	B1	31											1					4
AMC1173	Wastewater Influent	648	F	23			1																																						15
AMC1175	Wastewater Influent	443	B1	30											1					7
AMC1176	Wastewater Influent	443	B1	31				1							1					4
AMC1177	Wastewater Influent	1049	B1	1
AMC1190	Calf Feces	10	A	20						1																										10
AMC1193	Calf Feces	10	A	21						1																										11
AMC1195	Calf Feces	10	A	17						1																										9
AMC1203	Milking Cow Feces	19156	A	25
AMC1204	Milking Cow Feces	19156	A	15
AMC1207	Manure Pit	10	A	20						1																										10
AMC1210	Manure Pit	10	A	20						1																										10
AMC1215	Calf Feces	19160	B1	1
AMC1218	Calf Feces	19154	A	12																			11
AMC1220	Calf Feces	109	B1	15
AMC1223	Dry Cow Feces	10565	B1	18																																	1
AMC1227	Milking Cow Feces	2524	A	12																																	2
AMC1233	Manure Pit	2524	A	13																																	3
AMC1235	Manure Pit	2524	A	10																																	2
AMC1237	Manure Pit	2524	A	11																																	3
AMC1279	Surface Water	131	B2
AMC1280	Surface Water	1385	B2	1									1
AMC1309	Calf Feces	34	A	5						1
AMC1311	Calf Feces	155	B1	2
AMC1313	Calf Feces	155	B1	3
AMC1327	Manure Pit	155	B1	2
AMC1329	Manure Pit	155	B1
AMC1331	Manure Pit	155	B1	3
AMC1334	Calf Feces	69	D	22						2		1					1																			6					1
AMC1336	Calf Feces	515	B1	10						1
AMC1337	Calf Feces	515	B1	17						1
AMC1345	Milking Cow Feces	3018	E	10
AMC1347	Milking Cow Feces	446	B1	29																						2									13
AMC1349	Milking Cow Feces	154	B1	8																																	2
AMC1351	Manure Pit	58	B1	30						1													15
AMC1353	Manure Pit	58	B1	20																																							3
AMC1355	Manure Pit	642	B1	18
AMC1357	Manured Soil	10	A	10																																	1
AMC1359	Manured Soil	3018	E	7
AMC1419	Calf Feces	3018	E	9
AMC1421	Calf Feces	3018	E	7
AMC1423	Calf Feces	3018	E	7
AMC1425	Dry Cow Feces	58	B1
AMC1436	Manure Pit	1049	B1	3																			3
AMC1438	Manure Pit	695	A	7																		4
AMC1440	Manure Pit	1049	B1	5																			4
AMC1452	Dry Cow Feces	1665	B1	3																																	1
AMC1473	Surface Water	3018	E	6
AMC1475	Surface Water	3018	E	7
AMC1476	Surface Water	3018	E	9
AMC1521	Wastewater Influent	10	A	10																											4
AMC1522	Wastewater Influent	10	A	9																											3
AMC1525	Wastewater Influent	10	A	10																											4
AMC1545	Wastewater Influent	219	E	13											2																5
AMC1546	Wastewater Influent	3580	B1	3
AMC1547	Wastewater Effluent	38	D	1
AMC1549	Wastewater Effluent	38	D	1
AMC1551	Wastewater Effluent	131	B2	20															17
AMC1565	Calf Feces	19154	A	15																			4
AMC1567	Calf Feces	19154	A	8																			7
AMC1570	Calf Feces	69	D	31						1																										14
AMC1571	Dry Cow Feces	19154	A	11																			10
AMC1573	Dry Cow Feces	19154	A	9																			8
AMC1576	Milking Cow Feces	69	D	28						1																										14
AMC1578	Milking Cow Feces	69	D	26						1																										13
AMC1580	Milking Cow Feces	201	B1	23
AMC1582	Manure Pit	2524	A	14																																	3
AMC1584	Manure Pit	2524	A	12																																	2
AMC1586	Manure Pit	2524	A	14																																	3
AMC1590	Calf Feces	10	A	21						1																										10
AMC1592	Calf Feces	10	A	22						1																										10
AMC1593	Calf Feces	10	A	21						1																										11
AMC1601	Milking Cow Feces	648	F	14						1																																		2
AMC1647	Calf Feces	19158	B1	3
AMC1649	Calf Feces	19158	B1	3
AMC1651	Calf Feces	19158	B1	3
AMC1671	Calf Feces	543	E	8
AMC1674	Calf Feces	515	B1	10						1
AMC1675	Calf Feces	515	B1	10						1
AMC1679	Dry Cow Feces	11431	B1	11												1																					1
AMC1691	Manure Pit	10	A	9																											3
AMC1693	Manure Pit	10	A	8																											3
AMC1761	Wastewater Influent	410	C	24																				15
AMC1764	Wastewater Influent	410	C	26													1							16
AMC1766	Wastewater Influent	73	B2	8																													7
AMC1784	Calf Feces	202	A	10
AMC1788	Dry Cow Feces	202	A	8
AMC1805	Calf Feces	3018	E	8
AMC1807	Calf Feces	88	C	18						1
AMC1808	Calf Feces	3018	E	9
AMC1809	Calf Feces	3018	E	7
AMC1810	Dry Cow Feces	1125	B1	11																																						5
AMC1813	Dry Cow Feces	602	B1	6																		5
AMC1814	Dry Cow Feces	88	C	15						1
AMC1819	Milking Cow Feces	8651	D	7																		6
AMC1824	Manure Pit	88	C	18						1
AMC1863	Wastewater Influent	224	B1	24															8	3
AMC1866	Wastewater Influent	127	B2	4
AMC1867	Wastewater Influent	2179	B1	6					1	1
AMC1869	Wastewater Effluent	58	B1	11
AMC1870	Wastewater Effluent	540	A	5
AMC1872	Wastewater Effluent	2041	A	9
AMC1882	Calf Feces	648	F	14						1																																		2
AMC1884	Calf Feces	648	F	15						1																																		2
AMC1886	Calf Feces	648	F	14						1																																		2
AMC1888	Dry Cow Feces	648	F	14						1																																		2
AMC1890	Dry Cow Feces	648	F	14						1																																		2
AMC1892	Dry Cow Feces	648	F	14						1																																		2
AMC1894	Milking Cow Feces	648	F	15						1																																		2
AMC1896	Milking Cow Feces	642	B1	25
AMC1898	Milking Cow Feces	648	F	6						1																																		2
AMC1900	Manure Pit	648	F	13						1																																		2
AMC1902	Manure Pit	648	F	15						1																																		2
AMC1904	Manure Pit	648	F	15						1																																		2
AMC1909	Calf Feces	446	B1	24																									3									6
AMC1910	Calf Feces	2524	A	10																																	3
AMC1911	Calf Feces	19154	A	10																			9
AMC1913	Calf Feces	29	B1	21																										4
AMC1916	Dry Cow Feces	201	B1	17																																						1
AMC1918	Dry Cow Feces	201	B1	15
AMC1920	Milking Cow Feces	2524	A	11																																	2
AMC1922	Milking Cow Feces	2524	A	11																																	2
AMC1924	Milking Cow Feces	2524	A	11																																	2
AMC1926	Manure Pit	2524	A	10																																	2
AMC1929	Manure Pit	2524	A	11																																	2
AMC1930	Manure Pit	2524	A	10																																	2
AMC1934	Surface Water	648	F	14						1																																		2
AMC1993	Calf Feces	753	E	23																	6
AMC1994	Calf Feces	753	E	23																6
AMC1996	Dry Cow Feces	6316	B1	1
AMC2004	Milking Cow Feces	155	B1	2
AMC2018	Calf Feces	783	C	29						1																										8											3
AMC2019	Calf Feces	3018	E	7
AMC2021	Calf Feces	69	D	18						1		2					1																			6
AMC2027	Dry Cow Feces	543	E	3
AMC2037	Manure Pit	155	B1	8																				4
AMC2039	Manure Pit	155	B1	8																				5
AMC2098	Wastewater Influent	410	C	21													1							19
AMC2100	Wastewater Influent	517	B1	10																				8
AMC2102	Wastewater Influent	410	C	25													1							14
AMC2127	Calf Feces	3018	E	13
AMC2129	Calf Feces	3018	E	9
AMC2132	Calf Feces	3018	E	12
AMC2133	Dry Cow Feces	457	F	9
AMC2136	Dry Cow Feces	88	C	20						2
AMC2138	Dry Cow Feces	88	C	15						1
AMC2140	Milking Cow Feces	3018	E	12
AMC2143	Milking Cow Feces	3018	E	7
AMC2145	Manure Pit	88	C	20						2
AMC2147	Manure Pit	297	B1	16																			13
AMC2211	Wastewater Influent	607	A	17
AMC2214	Wastewater Influent	10	A	1
AMC2215	Wastewater Influent	131	B2	13															9	3
AMC2217	Wastewater Effluent	69	D	4						1
AMC2219	Wastewater Effluent	219	E	12											2																6
AMC2220	Wastewater Effluent	410	C	12						1														6
AMC2221	Wastewater Effluent	69	D	18				1																							3
AMC2236	Calf Feces	10	A	23						1																										14
AMC2239	Calf Feces	10	A	22						1																										12
AMC2255	Manure Pit	5614	B1	43																											32
AMC2257	Manure Pit	648	F	14						1																																		2
AMC2261	Calf Feces	29	B1	23																										5
AMC2262	Calf Feces	2524	A	11																																	2
AMC2265	Calf Feces	2524	A	11																																	2
AMC2272	Milking Cow Feces	69	D	36						1														1
AMC2278	Manure Pit	29	B1	21																										4
AMC2286	Surface Water	58	B1	10																															3
AMC2289	Surface Water	398	A	5																																						1
AMC2293	Surface Water	2524	A	11																																	2
AMC2353	Calf Feces	648	F	13						1																																		2
AMC2355	Dry Cow Feces	2165	B1	11
AMC2359	Dry Cow Feces	164	B1	21																																	3
AMC2375	Calf Feces	29	B1	21
AMC2377	Calf Feces	29	B1	23
AMC2379	Calf Feces	29	B1	21
AMC2387	Milking Cow Feces	101	B1	13
AMC2389	Milking Cow Feces	101	B1	13
AMC2392	Milking Cow Feces	101	B1	13
AMC2393	Manure Pit	69	D	8
AMC2395	Manure Pit	69	D	8
AMC2397	Manure Pit	69	D	7
AMC2457	Calf Feces	753	E	22																															5
AMC2461	Dry Cow Feces	38	D	1
AMC2465	Dry Cow Feces	38	D
AMC2471	Milking Cow Feces	48	A	22																								1																			2
AMC2483	Calf Feces	155	B1	8																				3
AMC2485	Calf Feces	3018	E	7
AMC2487	Calf Feces	937	B1	25																				3										2
AMC2489	Dry Cow Feces	155	B1	7																				4
AMC2495	Milking Cow Feces	38	D	1
AMC2497	Milking Cow Feces	58	B1	21																																							3
AMC2499	Milking Cow Feces	58	B1	21																																							3
AMC2502	Manure Pit	1049	B1	8
AMC2503	Manure Pit	38	D
AMC2505	Manure Pit	3018	E	7
AMC2589	Manure Pit	1049	B1	27
AMC2591	Manure Pit	38	D	20																																				18
AMC2597	Calf Feces	648	F	16						1																																		1
AMC2599	Calf Feces	457	F	9
AMC2600	Calf Feces	3018	E	12
AMC2602	Dry Cow Feces	58	B1
AMC2606	Dry Cow Feces	88	C	17						1
AMC2611	Milking Cow Feces	58	B1
AMC2613	Manure Pit	3998	B1	17																		6
AMC2626	Surface Water	88	C	17						1
AMC2673	Wastewater Influent	219	E	14											2																6
AMC2675	Wastewater Influent	3580	B1	3	1
AMC2703	Calf Feces	666	B1	15																															3
AMC2704	Calf Feces	666	B1	8																															1
AMC2706	Calf Feces	666	B1	8																															1
AMC2708	Dry Cow Feces	174	G	7
AMC2710	Dry Cow Feces	666	B1	9																															1
AMC2712	Dry Cow Feces	666	B1	8																															1
AMC2715	Milking Cow Feces	666	B1	9																															2
AMC2716	Milking Cow Feces	666	B1	8																															1
AMC2717	Milking Cow Feces	1056	B1	2																																	1
AMC2719	Milking Cow Feces	666	B1	8																															1
AMC2721	Manure Pit	666	B1	12																															2
AMC2722	Manure Pit	666	B1	9																															1
AMC2724	Manure Pit	666	B1	9																															1
AMC2725	Manure Pit	666	B1	9																															1
AMC2727	Calf Feces	783	C	37						1																										10	1												1
AMC2729	Calf Feces	783	C	30						1																										9
AMC2731	Calf Feces	2521	B1	13										1		1																			10
AMC2739	Milking Cow Feces	58	B1	10																																	8
AMC2745	Manure Pit	8755	B1	4																																	2
AMC2747	Manure Pit	448	B1	10																																	3
AMC2749	Manure Pit	212	B1	7																			3
AMC2752	Manured Soil	543	E	7
AMC2849	Manured Soil	19153	A	14						1												7
AMC2851	Calf Feces	2064	E	13											1								3						1
AMC2853	Calf Feces	2064	E	13											1								6						1
AMC2855	Calf Feces	2064	E	12											1								5						1
AMC2857	Dry Cow Feces	457	F	10
AMC2859	Dry Cow Feces	3042	cladeI	24											1														1								1
AMC2861	Dry Cow Feces	457	F	9
AMC2866	Milking Cow Feces	58	B1	6																																					3
AMC2884	Surface Water	101	B1	21
AMC2888	Surface Water	224	B1	15
AMC2949	Wastewater Influent	410	C	15						1														6
AMC2951	Wastewater Influent	410	C	19						1														8
AMC2955	Wastewater Effluent	23	C	1
AMC2977	Dry Cow Feces	648	F	13						1																																		2
AMC2979	Dry Cow Feces	648	F	14						1																																		2
AMC2995	Calf Feces	29	B1	21																										4
AMC2999	Calf Feces	69	D	30						1																	2									17
AMC3003	Dry Cow Feces	1196	B1	17																		5
AMC3008	Milking Cow Feces	162	B1	7						1												4
AMC3018	Surface Water	549	D	8
AMC3020	Surface Water	1304	B1	1
AMC3022	Surface Water	549	D	8
AMC3075	Calf Feces	342	A	16											1
AMC3076	Dry Cow Feces	155	B1	8																				5
AMC3079	Dry Cow Feces	155	B1	7																				4
AMC3080	Dry Cow Feces	155	B1	7																				4
AMC3089	Manure Pit	666	B1	9																															2
AMC3091	Manure Pit	666	B1	10																															2
AMC3092	Manure Pit	666	B1	10																															2
AMC3098	Calf Feces	783	C	29						1																										15
AMC3103	Calf Feces	69	D	27						2		1					1																			6
AMC3117	Manure Pit	196	B1	7																																	1
AMC3119	Manure Pit	196	B1	9																																	1
AMC3121	Manure Pit	196	B1	7																																	1
AMC3180	Wastewater Influent	517	B1	12																				8
AMC3194	Manured Soil	7812	B1	18																															6
AMC3221	Calf Feces	10	A	14																			6
AMC3227	Dry Cow Feces	457	F	9
AMC3249	Surface Water	154	B1	7																				7
AMC3253	Surface Water	744	A	28					1	1																										16
AMC3256	Surface Water	744	A	29					1	1																										16
AMC3258	Surface Water	744	A	31					1	1																										12
AMC3316	Wastewater Influent	93	A	29																											8
AMC3319	Wastewater Effluent	131	B2	21															17
AMC3320	Wastewater Effluent	10	A	7
AMC3360	Calf Feces	69	D	28						1														1																		2
AMC3366	Dry Cow Feces	69	D	34						1																										18
AMC3368	Dry Cow Feces	69	D	30						1																										13
AMC3370	Dry Cow Feces	69	D	28						1																										16
[truncated: 179 more columns]

## Sheet: Mob_Suite_Rep_Type
AMC ID	sample_type	Sequence Type	Phylogroup	NUM FOUND	-	Col(BS512)	Col(MG828)	Col156	Col3M	ColRNAI_rep_cluster_1857,rep_cluster_2370	ColRNAI_rep_cluster_1987	ColRNAI_rep_cluster_1987,rep_cluster_2335	ColRNAI_rep_cluster_1987,rep_cluster_2350	ColpVC	IncC	IncFIA	IncFIA,IncFIA,IncFIB	IncFIA,IncFIB	IncFIA,IncFIB,IncFIC	IncFIA,IncFIB,IncFIC,IncFII	IncFIA,IncFIB,IncFIC,rep_cluster_2244	IncFIA,IncFIB,IncFII	IncFIA,IncFIB,rep_cluster_2244	IncFIA,IncFIC	IncFIA,IncFII	IncFIB	IncFIB,IncFIC,IncFII,rep_cluster_2244	IncFIB,IncFIC,rep_cluster_2244	IncFIB,IncFII	IncFIB,IncFII,IncI1	IncFIB,IncI1/B/O	IncFIC	IncFIC,IncI-gamma/K1	IncFIC,IncK2/Z	IncFIC,rep_cluster_2244	IncFII	IncFII,IncI-gamma/K1	IncFII,IncI1	IncHI1B	IncHI2A	IncHI2A,rep_cluster_1088	IncI-gamma/K1	IncI1/B/O	IncI2	IncK2/Z	IncL/M	IncN	IncQ1	IncR
AMC678	Calf Feces	155	B1
AMC680	Calf Feces	58	B1	1																																						1
AMC681	Calf Feces	46	A	7	5											1										1
AMC683	Calf Feces	6316	B1	1																																						1
AMC684	Dry Cow Feces	6316	B1	1																																						1
AMC686	Dry Cow Feces	6316	B1	1																																						1
AMC688	Dry Cow Feces	6316	B1	1																																						1
AMC690	Milking Cow Feces	6316	B1	1																																						1
AMC692	Milking Cow Feces	6316	B1	1																																						1
AMC694	Milking Cow Feces	6316	B1	2					1																																	1
AMC696	Manure Pit	6316	B1	1																																						1
AMC698	Manure Pit	6316	B1	1																																						1
AMC700	Manure Pit	6316	B1	1																																						1
AMC702	Calf Feces	744	A	14	11																					1									1													1
AMC705	Calf Feces	765	B1	39	33											1																							1			1			1
AMC707	Calf Feces	515	B1	11	4		3																																			1
AMC712	Dry Cow Feces	388	B1	5	2																							1
AMC714	Milking Cow Feces	2035	A	4	3																					1
AMC718	Milking Cow Feces	642	B1	21	17																			1																	1	1
AMC721	Manure Pit	20	B1	10	8																	1																			1
AMC722	Manure Pit	2179	B1	40	36																					1									1
AMC744	Wastewater Influent	517	B1	13	10																					1									1
AMC745	Wastewater Influent	517	B1	10	7																					1									1
AMC747	Wastewater Influent	73	B2	13	10						1								1
AMC775	Manured Soil	46	A	6	4											1										1
AMC778	Calf Feces	38	D	4	4
AMC780	Calf Feces	38	D	4	4
AMC782	Calf Feces	38	D	5	5
AMC784	Dry Cow Feces	38	D	4	4
AMC786	Dry Cow Feces	38	D	4	4
AMC788	Dry Cow Feces	38	D	4	4
AMC790	Milking Cow Feces	38	D	4	4
AMC792	Milking Cow Feces	38	D	4	4
AMC802	Calf Feces	69	D	19	13											2								1		1
AMC804	Calf Feces	224	B1	15	13																																		1
AMC805	Calf Feces	224	B1	16	14																																		1
AMC807	Dry Cow Feces	224	B1	14	12																																		1
AMC810	Dry Cow Feces	69	D	18	12											2								1		1
AMC811	Dry Cow Feces	224	B1	15	13																																		1
AMC813	Milking Cow Feces	224	B1	19	16																																		1			1
AMC815	Milking Cow Feces	38	D
AMC817	Milking Cow Feces	58	B1	6	4																					1									1
AMC819	Manure Pit	155	B1	8	6																					1									1
AMC862	Wastewater Influent	131	B2	13	7		1	1								2										1
AMC864	Wastewater Influent	457	F	27	24											1										1									1
AMC865	Wastewater Influent	219	E	44	41	1										1
AMC873	Wastewater Influent	2179	B1	6	3																																					1
AMC875	Wastewater Influent	38	D	6	6
AMC877	Wastewater Influent	1598	A	25	14	1	1									1									1	1																1							1
AMC880	Calf Feces	648	F	14	8		1													1																												1
AMC881	Calf Feces	10	A	20	13		1									2										1																1
AMC883	Dry Cow Feces	10	A	26	19																					1												1			1							1	1
AMC885	Dry Cow Feces	154	B1	13	7											1								1		1									1							1		1
AMC887	Dry Cow Feces	1642	B1	15	12																													1							1							1
AMC889	Milking Cow Feces	10	A	21	14		1									2										1																1
AMC892	Milking Cow Feces	19157	A	11	9																				1	1
AMC894	Manure Pit	648	F	15	9		1													1																												1
AMC896	Manure Pit	648	F	13	7		1													1																												1
AMC898	Manure Pit	648	F	14	8		1													1																												1
AMC901	Calf Feces	29	B1	20	17											1										1
AMC903	Calf Feces	19154	A	10	8																					1									1
AMC905	Calf Feces	10565	B1	18	15												1																								1
AMC907	Dry Cow Feces	19154	A	8	6																					1									1
AMC909	Dry Cow Feces	10565	B1	16	14												1																								1
AMC911	Dry Cow Feces	69	D	36	24											2								1		1													1				1
AMC913	Milking Cow Feces	2524	A	10	8																1																		1
AMC915	Milking Cow Feces	2524	A	10	8																1																		1
AMC917	Milking Cow Feces	2524	A	9	7																1																		1
AMC919	Manure Pit	58	B1	10	7																					1						1
AMC922	Manure Pit	58	B1	12	8																										1	1
AMC923	Manure Pit	58	B1	17	11																					1						1											1
AMC924	Surface Water	69	D	30	18											2								1		1													1				1
AMC926	Surface Water	69	D	10	6																			1		1																		1
AMC928	Surface Water	398	A	5	2																			1		1
AMC930	Surface Water	1125	B1	2													1																									1
AMC973	Calf Feces	58	B1	26	18		1																	1		1
AMC974	Calf Feces	69	D	49	34		1									2								1		1																	1		1			1
AMC976	Calf Feces	58	B1	28	18		1																	1	1	1
AMC1000	Calf Feces	2064	E	26	16		1																			1									1							2		1
AMC1002	Calf Feces	361	A	11	9																			1		1
AMC1005	Calf Feces	515	B1	12	5		3																																			1
AMC1006	Dry Cow Feces	162	B1	4	3																																										1
AMC1008	Dry Cow Feces	361	A	11	8																			1		1																1
AMC1011	Dry Cow Feces	361	A	10	8											1										1
AMC1016	Milking Cow Feces	19159	A	14	12																																				1
AMC1018	Manure Pit	19159	A	29	21		1									2								1		1
AMC1020	Manure Pit	155	B1	9	7																			1		1
AMC1022	Manure Pit	648	F	20	14																			1					1													1						1
AMC1024	Surface Water	46	A	7	5											1										1
AMC1025	Surface Water	46	A	6	4											1										1
AMC1027	Surface Water	6316	B1	1																																						1
AMC1033	Wastewater Influent	73	B2	13	10						1								1
AMC1035	Wastewater Influent	73	B2	13	10						1								1
AMC1037	Wastewater Influent	73	B2	13	10						1								1
AMC1039	Wastewater Effluent	19161	B1	18	14											1								1		2
AMC1041	Wastewater Effluent	361	A	8	4											1										1																	1
AMC1089	Calf Feces	38	D	4	4
AMC1100	Milking Cow Feces	38	D	21	19																					1							1
AMC1114	Calf Feces	1284	A	23	17											2								1		1
AMC1115	Calf Feces	4385	B1	34	23		1									2										1																1		1
AMC1117	Calf Feces	1284	A	18	12											2								1		1
AMC1119	Dry Cow Feces	657	G	13	12																																				1
AMC1121	Dry Cow Feces	4392	B1	5	4																																					1
AMC1128	Surface Water	155	B1	8	5
AMC1129	Surface Water	19155	F
AMC1167	Wastewater Influent	443	B1	33	21	1	1							1										1		1										1						1
AMC1169	Wastewater Influent	443	B1	26	19	1																		1		1										1						1
AMC1170	Wastewater Influent	1049	B1	1																																						1
AMC1171	Wastewater Influent	443	B1	29	19	1								1										1		1										1						1
AMC1172	Wastewater Influent	443	B1	31	20	1								1										1		1										1						1
AMC1173	Wastewater Influent	648	F	23	16		1				1													1		1
AMC1175	Wastewater Influent	443	B1	30	22	1																		1		1										1						1
AMC1176	Wastewater Influent	443	B1	31	20	1								1										1		1										1						1
AMC1177	Wastewater Influent	1049	B1	1																																						1
AMC1190	Calf Feces	10	A	20	13		1									2										1																1
AMC1193	Calf Feces	10	A	21	14		1									2										1																1
AMC1195	Calf Feces	10	A	17	10		1									2										1																1
AMC1203	Milking Cow Feces	19156	A	25	21		1	1								1								1
AMC1204	Milking Cow Feces	19156	A	15	11		1	1								1								1
AMC1207	Manure Pit	10	A	20	13		1									2										1																1
AMC1210	Manure Pit	10	A	20	13		1									2										1																1
AMC1215	Calf Feces	19160	B1	1																																			1
AMC1218	Calf Feces	19154	A	12	10																					1									1
AMC1220	Calf Feces	109	B1	15	13																																		1			1
AMC1223	Dry Cow Feces	10565	B1	18	16												1																								1
AMC1227	Milking Cow Feces	2524	A	12	9																1																		1			1
AMC1233	Manure Pit	2524	A	13	10																1																		1			1
AMC1235	Manure Pit	2524	A	10	7																1																		1			1
AMC1237	Manure Pit	2524	A	11	8																1																		1			1
AMC1279	Surface Water	131	B2
AMC1280	Surface Water	1385	B2	1
AMC1309	Calf Feces	34	A	5	1		1
AMC1311	Calf Feces	155	B1	2	1
AMC1313	Calf Feces	155	B1	3	2
AMC1327	Manure Pit	155	B1	2	1
AMC1329	Manure Pit	155	B1
AMC1331	Manure Pit	155	B1	3	2
AMC1334	Calf Feces	69	D	22	15											1								1		1													1
AMC1336	Calf Feces	515	B1	10	3		3																																			1
AMC1337	Calf Feces	515	B1	17	9		3																																			1
AMC1345	Milking Cow Feces	3018	E	10	8																																				1
AMC1347	Milking Cow Feces	446	B1	29	24											1									1	1																1
AMC1349	Milking Cow Feces	154	B1	8	5																1																					1
AMC1351	Manure Pit	58	B1	30	21		1																	1		1																1						1
AMC1353	Manure Pit	58	B1	20	16																			1		1
AMC1355	Manure Pit	642	B1	18	15																			1																	1
AMC1357	Manured Soil	10	A	10	6											1	1																																1
AMC1359	Manured Soil	3018	E	7	6																																		1
AMC1419	Calf Feces	3018	E	9	7																																		1			1
AMC1421	Calf Feces	3018	E	7	5																																		1			1
AMC1423	Calf Feces	3018	E	7	5																																		1			1
AMC1425	Dry Cow Feces	58	B1
AMC1436	Manure Pit	1049	B1	3	1																					1									1
AMC1438	Manure Pit	695	A	7	4											1										1																1
AMC1440	Manure Pit	1049	B1	5	3																					1									1
AMC1452	Dry Cow Feces	1665	B1	3																			1
AMC1473	Surface Water	3018	E	6	4																																		1			1
AMC1475	Surface Water	3018	E	7	5																																		1			1
AMC1476	Surface Water	3018	E	9	7																																		1			1
AMC1521	Wastewater Influent	10	A	10	8																																							1	1
AMC1522	Wastewater Influent	10	A	9	7																																							1	1
AMC1525	Wastewater Influent	10	A	10	8																																							1	1
AMC1545	Wastewater Influent	219	E	13	11																																								1
AMC1546	Wastewater Influent	3580	B1	3	2																																					1
AMC1547	Wastewater Effluent	38	D	1	1
AMC1549	Wastewater Effluent	38	D	1	1
AMC1551	Wastewater Effluent	131	B2	20	14			1								1									1	1																			1
AMC1565	Calf Feces	19154	A	15	13																					1									1
AMC1567	Calf Feces	19154	A	8	6																					1									1
AMC1570	Calf Feces	69	D	31	20											2								1		1																	1
AMC1571	Dry Cow Feces	19154	A	11	9																					1									1
AMC1573	Dry Cow Feces	19154	A	9	7																					1									1
AMC1576	Milking Cow Feces	69	D	28	17											2								1		1																	1
AMC1578	Milking Cow Feces	69	D	26	15							1				2								1		1																	1
AMC1580	Milking Cow Feces	201	B1	23	20											1																								1
AMC1582	Manure Pit	2524	A	14	10													1																	1				1			1
AMC1584	Manure Pit	2524	A	12	9																1																		1			1
AMC1586	Manure Pit	2524	A	14	10													1																	1				1			1
AMC1590	Calf Feces	10	A	21	14		1									2										1																1
AMC1592	Calf Feces	10	A	22	15		1									2										1																1
AMC1593	Calf Feces	10	A	21	14		1									2										1																1
AMC1601	Milking Cow Feces	648	F	14	8		1													1																												1
AMC1647	Calf Feces	19158	B1	3	1																																		1
AMC1649	Calf Feces	19158	B1	3	1																																		1
AMC1651	Calf Feces	19158	B1	3	1																																		1
AMC1671	Calf Feces	543	E	8	5																			1																		1
AMC1674	Calf Feces	515	B1	10	4		3																																			1
AMC1675	Calf Feces	515	B1	10	4		3																																			1
AMC1679	Dry Cow Feces	11431	B1	11	3		1																							1												1							1
AMC1691	Manure Pit	10	A	9	7																																							1	1
AMC1693	Manure Pit	10	A	8	6																																							1	1
AMC1761	Wastewater Influent	410	C	24	19						1															1									1							1
AMC1764	Wastewater Influent	410	C	26	22								1													1									1							1
AMC1766	Wastewater Influent	73	B2	8	5						1								1
AMC1784	Calf Feces	202	A	10	7																					1
AMC1788	Dry Cow Feces	202	A	8	5																					1
AMC1805	Calf Feces	3018	E	8	6																																		1			1
AMC1807	Calf Feces	88	C	18	12		1								1																								1
AMC1808	Calf Feces	3018	E	9	7																																		1			1
AMC1809	Calf Feces	3018	E	7	5																																		1			1
AMC1810	Dry Cow Feces	1125	B1	11	8																			1	1	1
AMC1813	Dry Cow Feces	602	B1	6	4											1										1
AMC1814	Dry Cow Feces	88	C	15	9		1								1																								1
AMC1819	Milking Cow Feces	8651	D	7	5											1										1
AMC1824	Manure Pit	88	C	18	11		1								1																								1
AMC1863	Wastewater Influent	224	B1	24	17	1		1																	1				1													1
AMC1866	Wastewater Influent	127	B2	4	2														1
AMC1867	Wastewater Influent	2179	B1	6	2						1																															1
AMC1869	Wastewater Effluent	58	B1	11	9																					2
AMC1870	Wastewater Effluent	540	A	5	3
AMC1872	Wastewater Effluent	2041	A	9	8
AMC1882	Calf Feces	648	F	14	8		1													1																												1
AMC1884	Calf Feces	648	F	15	9		1													1																												1
AMC1886	Calf Feces	648	F	14	8		1													1																												1
AMC1888	Dry Cow Feces	648	F	14	8		1													1																												1
AMC1890	Dry Cow Feces	648	F	14	8		1													1																												1
AMC1892	Dry Cow Feces	648	F	14	8		1													1																												1
AMC1894	Milking Cow Feces	648	F	15	9		1													1																												1
AMC1896	Milking Cow Feces	642	B1	25	22																			1																1
AMC1898	Milking Cow Feces	648	F	6	1		1													1
AMC1900	Manure Pit	648	F	13	8															1																												1
AMC1902	Manure Pit	648	F	15	9		1													1																												1
AMC1904	Manure Pit	648	F	15	9		1													1																												1
AMC1909	Calf Feces	446	B1	24	17			1																		1											1		1						1
AMC1910	Calf Feces	2524	A	10	8																1																		1
AMC1911	Calf Feces	19154	A	10	8																					1									1
AMC1913	Calf Feces	29	B1	21	16											1										1
AMC1916	Dry Cow Feces	201	B1	17	13											1																								1		1
AMC1918	Dry Cow Feces	201	B1	15	13																																					1
AMC1920	Milking Cow Feces	2524	A	11	9																1																		1
AMC1922	Milking Cow Feces	2524	A	11	9																1																		1
AMC1924	Milking Cow Feces	2524	A	11	9																1																		1
AMC1926	Manure Pit	2524	A	10	8																1																		1
AMC1929	Manure Pit	2524	A	11	9																1																		1
AMC1930	Manure Pit	2524	A	10	8																1																		1
AMC1934	Surface Water	648	F	14	8		1													1																												1
AMC1993	Calf Feces	753	E	23	18																			1		1										1						1						1
AMC1994	Calf Feces	753	E	23	18																			1		1										1						1						1
AMC1996	Dry Cow Feces	6316	B1	1																																						1
AMC2004	Milking Cow Feces	155	B1	2	1
AMC2018	Calf Feces	783	C	29	21											1								1		1
AMC2019	Calf Feces	3018	E	7	6																																		1
AMC2021	Calf Feces	69	D	18	12																			1		1													1
AMC2027	Dry Cow Feces	543	E	3																				1																		1
AMC2037	Manure Pit	155	B1	8	6																					1									1
AMC2039	Manure Pit	155	B1	8	6																					1									1
AMC2098	Wastewater Influent	410	C	21	18								1													1									1
AMC2100	Wastewater Influent	517	B1	10	8																					1									1
AMC2102	Wastewater Influent	410	C	25	20								1													1									1							1
AMC2127	Calf Feces	3018	E	13	9													1																					1			1
AMC2129	Calf Feces	3018	E	9	7																																		1			1
AMC2132	Calf Feces	3018	E	12	8														1																				1			1
AMC2133	Dry Cow Feces	457	F	9	6			1								1																																	1
AMC2136	Dry Cow Feces	88	C	20	13		1								1																								1
AMC2138	Dry Cow Feces	88	C	15	9		1								1																								1
AMC2140	Milking Cow Feces	3018	E	12	8													1																					1			1
AMC2143	Milking Cow Feces	3018	E	7	5																																		1			1
AMC2145	Manure Pit	88	C	20	13		1								1																								1
AMC2147	Manure Pit	297	B1	16	12											1										1									1							1
AMC2211	Wastewater Influent	607	A	17	14																																					1					1
AMC2214	Wastewater Influent	10	A	1	1
AMC2215	Wastewater Influent	131	B2	13	10		1									1									1
AMC2217	Wastewater Effluent	69	D	4	1																			1
AMC2219	Wastewater Effluent	219	E	12	10																																								1
AMC2220	Wastewater Effluent	410	C	12	5	1																				1									1				1
AMC2221	Wastewater Effluent	69	D	18	9																			1		1																	1					1
AMC2236	Calf Feces	10	A	23	16		1									2										1																1
AMC2239	Calf Feces	10	A	22	15		1									2										1																1
AMC2255	Manure Pit	5614	B1	43	41																																					1			1
AMC2257	Manure Pit	648	F	14	8		1													1																												1
AMC2261	Calf Feces	29	B1	23	18											1										1
AMC2262	Calf Feces	2524	A	11	9																1																		1
AMC2265	Calf Feces	2524	A	11	9																1																		1
AMC2272	Milking Cow Feces	69	D	36	27											1								1																			1
AMC2278	Manure Pit	29	B1	21	16											1										1
AMC2286	Surface Water	58	B1	10	7											1										1																1
AMC2289	Surface Water	398	A	5	2																			1		1																							1
AMC2293	Surface Water	2524	A	11	9																1																		1
AMC2353	Calf Feces	648	F	13	7		1													1																												1
AMC2355	Dry Cow Feces	2165	B1	11	10																																				1
AMC2359	Dry Cow Feces	164	B1	21	16											1		1																							1		1					1
AMC2375	Calf Feces	29	B1	21	16											1										1
AMC2377	Calf Feces	29	B1	23	18											1										1
AMC2379	Calf Feces	29	B1	21	16											1										1
AMC2387	Milking Cow Feces	101	B1	13	11																					2
AMC2389	Milking Cow Feces	101	B1	13	11																					2
AMC2392	Milking Cow Feces	101	B1	13	11																					2
AMC2393	Manure Pit	69	D	8	7
AMC2395	Manure Pit	69	D	8	7
AMC2397	Manure Pit	69	D	7	6
AMC2457	Calf Feces	753	E	22	17																			1		1										1						1						1
AMC2461	Dry Cow Feces	38	D	1
AMC2465	Dry Cow Feces	38	D
AMC2471	Milking Cow Feces	48	A	22	17											1										1													2
AMC2483	Calf Feces	155	B1	8	5																					1									1									1
AMC2485	Calf Feces	3018	E	7	6																																		1
AMC2487	Calf Feces	937	B1	25	17											2										2									1							1		1
AMC2489	Dry Cow Feces	155	B1	7	5																					1									1
AMC2495	Milking Cow Feces	38	D	1
AMC2497	Milking Cow Feces	58	B1	21	16		1																	1		1
AMC2499	Milking Cow Feces	58	B1	21	16		1																	1		1
AMC2502	Manure Pit	1049	B1	8	7																																		1
AMC2503	Manure Pit	38	D
AMC2505	Manure Pit	3018	E	7	6																																		1
AMC2589	Manure Pit	1049	B1	27	23											1										1						1										1
AMC2591	Manure Pit	38	D	20	18																					1							1
AMC2597	Calf Feces	648	F	16	11																			1					1														1					1
AMC2599	Calf Feces	457	F	9	6			1								1																																	1
AMC2600	Calf Feces	3018	E	12	8													1																					1			1
AMC2602	Dry Cow Feces	58	B1
AMC2606	Dry Cow Feces	88	C	17	11		1								1																								1
AMC2611	Milking Cow Feces	58	B1
AMC2613	Manure Pit	3998	B1	17	14											1										1													1
AMC2626	Surface Water	88	C	17	11		1								1																								1
AMC2673	Wastewater Influent	219	E	14	12																																								1
AMC2675	Wastewater Influent	3580	B1	3	1																																							1		1
AMC2703	Calf Feces	666	B1	15	10											1										1																1
AMC2704	Calf Feces	666	B1	8	4													1																								1
AMC2706	Calf Feces	666	B1	8	4													1																								1
AMC2708	Dry Cow Feces	174	G	7	6																																				1
AMC2710	Dry Cow Feces	666	B1	9	5													1																								1
AMC2712	Dry Cow Feces	666	B1	8	4													1																								1
AMC2715	Milking Cow Feces	666	B1	9	4											1										1																1
AMC2716	Milking Cow Feces	666	B1	8	4													1																								1
AMC2717	Milking Cow Feces	1056	B1	2																	1
AMC2719	Milking Cow Feces	666	B1	8	4													1																								1
AMC2721	Manure Pit	666	B1	12	7											1										1																1
AMC2722	Manure Pit	666	B1	9	5													1																								1
AMC2724	Manure Pit	666	B1	9	5													1																								1
AMC2725	Manure Pit	666	B1	9	5													1																								1
AMC2727	Calf Feces	783	C	37	29											1								1		1
AMC2729	Calf Feces	783	C	30	22											1								1		1
AMC2731	Calf Feces	2521	B1	13	9					1						1										1
AMC2739	Milking Cow Feces	58	B1	10	8											1										1
AMC2745	Manure Pit	8755	B1	4	3																						1
AMC2747	Manure Pit	448	B1	10	7																									1												1
AMC2749	Manure Pit	212	B1	7	4																					1									1
AMC2752	Manured Soil	543	E	7	4																			1																		1
AMC2849	Manured Soil	19153	A	14	9											1										2													1
AMC2851	Calf Feces	2064	E	13	7																					1									1								1		1
AMC2853	Calf Feces	2064	E	13	9																					1									1										1
AMC2855	Calf Feces	2064	E	12	8																					1									1										1
AMC2857	Dry Cow Feces	457	F	10	7			1								1																																	1
AMC2859	Dry Cow Feces	3042	cladeI	24	17												1																								1	1		1	1
AMC2861	Dry Cow Feces	457	F	9	6			1								1																																	1
AMC2866	Milking Cow Feces	58	B1	6	4																			1																		1
AMC2884	Surface Water	101	B1	21	19																																				1
AMC2888	Surface Water	224	B1	15	13																																		1									1
AMC2949	Wastewater Influent	410	C	15	7	1																				1									1				1			1
AMC2951	Wastewater Influent	410	C	19	12	1																				1									1				1			1
AMC2955	Wastewater Effluent	23	C	1																				1
AMC2977	Dry Cow Feces	648	F	13	7		1													1																												1
AMC2979	Dry Cow Feces	648	F	14	8		1													1																												1
AMC2995	Calf Feces	29	B1	21	16											1										1
AMC2999	Calf Feces	69	D	30	18							1				2								1		1																	1
AMC3003	Dry Cow Feces	1196	B1	17	12			1								1										1													1
AMC3008	Milking Cow Feces	162	B1	7	3		1									1										1
AMC3018	Surface Water	549	D	8	6																			1		1
AMC3020	Surface Water	1304	B1	1	1
AMC3022	Surface Water	549	D	8	6											1										1
AMC3075	Calf Feces	342	A	16	11		1																	1		1
AMC3076	Dry Cow Feces	155	B1	8	6																					1									1
AMC3079	Dry Cow Feces	155	B1	7	5																					1									1
AMC3080	Dry Cow Feces	155	B1	7	5																					1									1
AMC3089	Manure Pit	666	B1	9	4											1										1																1
AMC3091	Manure Pit	666	B1	10	6													1																								1
AMC3092	Manure Pit	666	B1	10	6													1																								1
AMC3098	Calf Feces	783	C	29	21											1								1		1
AMC3103	Calf Feces	69	D	27	20											1								1		1													1
AMC3117	Manure Pit	196	B1	7	5													1																							1
AMC3119	Manure Pit	196	B1	9	7													1																							1
AMC3121	Manure Pit	196	B1	7	5													1																							1
AMC3180	Wastewater Influent	517	B1	12	10																					1									1
AMC3194	Manured Soil	7812	B1	18	14											1										1															1
AMC3221	Calf Feces	10	A	14	10									1												1									1							1
AMC3227	Dry Cow Feces	457	F	9	6			1								1																																	1
AMC3249	Surface Water	154	B1	7	5																					1									1
AMC3253	Surface Water	744	A	28	20						1					2								1		1																						1
AMC3256	Surface Water	744	A	29	21						1					2								1		1																						1
AMC3258	Surface Water	744	A	31	23						1					2								1		1																						1
AMC3316	Wastewater Influent	93	A	29	19		1	1																2		1																			1
AMC3319	Wastewater Effluent	131	B2	21	16			1								1									1	1
AMC3320	Wastewater Effluent	10	A	7	5																			1																							1
AMC3360	Calf Feces	69	D	28	18		1									2								1
AMC3366	Dry Cow Feces	69	D	34	23											2								1		1																	1
AMC3368	Dry Cow Feces	69	D	30	19											2								1		1																	1
AMC3370	Dry Cow Feces	69	D	28	17		1									2								1		1
[truncated: 30 more columns]
