# Supplementary material for: Tracking Extended-Spectrum β-Lactamase-Producing Escherichia coli Across Human Communities and Dairy Ecosystems: A One Health Investigation
Source: Antibiotics (Basel). 2026 Jun 9;15(6):588. doi: 10.3390/antibiotics15060588 (PMC13295653; doi:10.3390/antibiotics15060588)
Supplement: Supplementary file 1 [file antibiotics-15-00588-s001.zip › Table_S2.xlsx]

## Sheet: Sheet1
Table S2. Pairwise SNP differences of ESBL Escherichia coli (n = 387) obtained in this study. AMC909 was used as the reference genome. SNP differences ≤100 are highlighted in green.
snp-dists 0.8.2	2025-SEQ-AMC1100_S17.fasta	2025-SEQ-AMC1129_S19.fasta	2025-SEQ-AMC1167_S20.fasta	2025-SEQ-AMC1169_S21.fasta	2025-SEQ-AMC1171_S22.fasta	2025-SEQ-AMC1172_S23.fasta	2025-SEQ-AMC1175_S24.fasta	2025-SEQ-AMC1176_S25.fasta	2025-SEQ-AMC1203_S26.fasta	2025-SEQ-AMC1309_S27.fasta	2025-SEQ-AMC1438_S28.fasta	2025-SEQ-AMC1809_S29.fasta	2025-SEQ-AMC1810_S30.fasta	2025-SEQ-AMC1911_S31.fasta	2025-SEQ-AMC2215_S32.fasta	2025-SEQ-AMC2221_S33.fasta	2025-SEQ-AMC2591_S34.fasta	2025-SEQ-AMC2717_S35.fasta	2025-SEQ-AMC2724_S36.fasta	2025-SEQ-AMC2731_S37.fasta	2025-SEQ-AMC2739_S38.fasta	2025-SEQ-AMC2851_S39.fasta	2025-SEQ-AMC2853_S40.fasta	2025-SEQ-AMC2855_S41.fasta	2025-SEQ-AMC3020_S42.fasta	2025-SEQ-AMC3194_S1.fasta	2025-SEQ-AMC3221_S2.fasta	2025-SEQ-AMC3227_S3.fasta	2025-SEQ-AMC3249_S4.fasta	2025-SEQ-AMC3253_S5.fasta	2025-SEQ-AMC3256_S6.fasta	2025-SEQ-AMC3258_S7.fasta	2025-SEQ-AMC3316_S8.fasta	2025-SEQ-AMC3319_S9.fasta	2025-SEQ-AMC3320_S10.fasta	2025-SEQ-AMC3360_S11.fasta	2025-SEQ-AMC3366_S12.fasta	2025-SEQ-AMC3368_S13.fasta	2025-SEQ-AMC3370_S14.fasta	2025-SEQ-AMC681_S15.fasta	2025-SEQ-AMC714_S16.fasta	RW_MTL31_101_P2_AMC911_S101.fasta	RW_MTL31_102_P2_AMC913_S102.fasta	RW_MTL31_103_P2_AMC915_S103.fasta	RW_MTL31_104_P2_AMC917_S104.fasta	RW_MTL31_105_P2_AMC919_S105.fasta	RW_MTL31_106_P2_AMC922_S106.fasta	RW_MTL31_107_P2_AMC923_S107.fasta	RW_MTL31_108_P2_AMC924_S108.fasta
2025-SEQ-AMC1100_S17.fasta	0	59195	37416	37421	37420	37417	37420	37415	35663	28261	35283	63510	37233	40501	57878	33505	3	30910	27655	31700	37037	57790	57755	57755	32194	37474	29167	50691	42001	26209	26209	26210	50443	57691	28955	32820	32833	32822	32811	27872	42451	32823	27896	27899	27889	36407	36402	36405	32828
2025-SEQ-AMC1129_S19.fasta	59195	0	43537	43546	43539	43545	43543	43542	41835	31218	41329	71303	43406	47386	22988	61691	59205	36893	32947	37605	42128	66838	66832	66834	38335	43912	31998	57517	49659	28531	28524	28528	59055	22882	31709	58479	58496	58478	58477	31881	50938	58490	32140	32141	32137	41232	41231	41227	58479
2025-SEQ-AMC1167_S20.fasta	37416	43537	0	2	1	2	3	4	11604	8592	11322	26756	3846	12670	41545	36951	37437	4349	3674	4290	4985	27665	27671	27671	4039	5550	8848	40846	6411	7958	7960	7959	16868	41590	8819	35557	35572	35562	35549	8469	6808	35563	7856	7861	7859	4955	4947	4945	35563
2025-SEQ-AMC1169_S21.fasta	37421	43546	2	0	3	4	3	5	11608	8597	11326	26768	3853	12674	41551	36956	37444	4354	3681	4297	4988	27673	27679	27679	4040	5555	8851	40857	6414	7959	7961	7960	16871	41596	8822	35561	35576	35566	35553	8472	6810	35567	7859	7864	7862	4958	4949	4947	35567
2025-SEQ-AMC1171_S22.fasta	37420	43539	1	3	0	1	2	5	11604	8593	11322	26763	3849	12668	41546	36956	37441	4350	3677	4293	4983	27669	27675	27675	4036	5548	8848	40852	6411	7957	7959	7958	16867	41591	8819	35562	35577	35567	35554	8469	6807	35568	7857	7862	7860	4953	4945	4943	35568
2025-SEQ-AMC1172_S23.fasta	37417	43545	2	4	1	0	3	4	11603	8593	11321	26759	3846	12668	41550	36955	37439	4351	3675	4291	4983	27670	27676	27676	4037	5549	8847	40855	6408	7957	7959	7958	16866	41596	8819	35560	35575	35565	35552	8467	6809	35566	7857	7862	7860	4953	4945	4943	35566
2025-SEQ-AMC1175_S24.fasta	37420	43543	3	3	2	3	0	7	11608	8597	11325	26763	3856	12675	41550	36953	37442	4353	3678	4295	4990	27669	27675	27675	4041	5556	8851	40849	6414	7961	7963	7962	16872	41595	8822	35558	35573	35563	35550	8472	6809	35564	7858	7863	7861	4960	4951	4949	35564
2025-SEQ-AMC1176_S25.fasta	37415	43542	4	5	5	4	7	0	11602	8594	11320	26758	3850	12667	41545	36952	37435	4352	3676	4295	4989	27667	27673	27673	4034	5546	8849	40853	6404	7955	7957	7956	16861	41592	8821	35558	35573	35560	35549	8469	6805	35563	7855	7860	7858	4958	4951	4949	35564
2025-SEQ-AMC1203_S26.fasta	35663	41835	11604	11608	11604	11603	11608	11602	0	2774	7402	26104	11460	7904	40325	35872	35662	9548	8325	9520	11083	25217	25206	25206	9631	11793	2882	39408	12904	2230	2231	2231	10233	40184	2901	34416	34427	34420	34412	4225	13453	34413	4007	4011	4009	10932	10929	10930	34411
2025-SEQ-AMC1309_S27.fasta	28261	31218	8592	8597	8593	8593	8597	8594	2774	0	2177	19496	8723	4179	30747	27342	28263	7057	6271	7253	8586	19051	19052	19053	7398	8630	458	29883	9772	534	535	535	5191	30838	483	26162	26176	26163	26159	2432	9664	26162	1834	1833	1833	8438	8434	8434	26168
2025-SEQ-AMC1438_S28.fasta	35283	41329	11322	11326	11322	11321	11325	11320	7402	2177	0	25695	11248	7109	39984	35344	35285	9386	8235	9425	10613	25565	25565	25564	9630	11527	2260	39174	12675	2056	2057	2056	9576	39983	2269	33942	33960	33954	33943	3686	13032	33946	3501	3504	3504	10420	10420	10421	33946
2025-SEQ-AMC1809_S29.fasta	63510	71303	26756	26768	26763	26759	26763	26758	26104	19496	25695	0	26272	29538	67218	62308	63524	21694	19561	22133	26223	37490	37489	37487	23103	27009	20082	68774	30605	18162	18162	18162	38861	66800	20073	59480	59485	59491	59463	19404	31308	59487	19402	19400	19402	25896	25891	25890	59481
2025-SEQ-AMC1810_S30.fasta	37233	43406	3846	3853	3849	3846	3856	3850	11460	8723	11248	26272	0	12671	41551	37123	37254	4005	3414	4056	4809	27702	27710	27707	3975	5082	8996	41000	6620	8037	8038	8037	17015	41683	8973	35816	35826	35812	35804	8471	6637	35817	7882	7884	7882	4797	4793	4792	35819
2025-SEQ-AMC1911_S31.fasta	40501	47386	12670	12674	12668	12668	12675	12667	7904	4179	7109	29538	12671	0	45838	41195	40502	10694	9375	10829	12586	28725	28730	28726	10870	13045	4282	44613	14544	3886	3888	3885	11067	45853	4298	38888	38899	38892	38883	1761	15134	38876	3209	3210	3210	12273	12267	12266	38881
2025-SEQ-AMC2215_S32.fasta	57878	22988	41545	41551	41546	41550	41550	41545	40325	30747	39984	67218	41551	45838	0	60673	57885	35705	31422	36267	41082	62884	62878	62884	36844	42035	31713	56367	46599	28604	28603	28603	56377	87	31630	57554	57563	57547	57542	31008	48406	57560	31587	31589	31583	40252	40249	40248	57563
2025-SEQ-AMC2221_S33.fasta	33505	61691	36951	36956	36956	36955	36953	36952	35872	27342	35344	62308	37123	41195	60673	0	33505	30992	27648	31661	36263	58245	58239	58242	31989	37057	28048	50856	41434	25322	25322	25320	50365	60815	27914	233	231	228	228	27272	42813	225	27654	27657	27651	35406	35402	35405	227
2025-SEQ-AMC2591_S34.fasta	3	59205	37437	37444	37441	37439	37442	37435	35662	28263	35285	63524	37254	40502	57885	33505	0	30927	27673	31714	37055	57792	57756	57757	32211	37496	29170	50713	42022	26210	26211	26212	50458	57699	28957	32822	32833	32823	32814	27871	42473	32823	27898	27901	27891	36423	36418	36423	32829
2025-SEQ-AMC2717_S35.fasta	30910	36893	4349	4354	4350	4351	4353	4352	9548	7057	9386	21694	4005	10694	35705	30992	30927	0	673	672	3466	22767	22773	22770	3194	3825	7236	34469	4870	6424	6423	6423	14395	35784	7157	29628	29636	29627	29618	6988	5130	29636	6623	6622	6621	3419	3415	3415	29625
2025-SEQ-AMC2724_S36.fasta	27655	32947	3674	3681	3677	3675	3678	3676	8325	6271	8235	19561	3414	9375	31422	27648	27673	673	0	338	3100	20309	20316	20310	2746	3398	6462	30502	4383	5739	5738	5738	12755	31525	6426	26273	26283	26268	26261	6357	4400	26276	5842	5845	5844	3089	3084	3082	26274
2025-SEQ-AMC2731_S37.fasta	31700	37605	4290	4297	4293	4291	4295	4295	9520	7253	9425	22133	4056	10829	36267	31661	31714	672	338	0	3675	23318	23326	23323	3214	4007	7411	35049	5081	6570	6569	6570	14695	36357	7371	30209	30221	30212	30202	7169	5183	30221	6627	6627	6626	3625	3622	3621	30210
2025-SEQ-AMC2739_S38.fasta	37037	42128	4985	4988	4983	4983	4990	4989	11083	8586	10613	26223	4809	12586	41082	36263	37055	3466	3100	3675	0	26628	26626	26627	3966	4860	8779	40043	6112	7855	7855	7854	16410	41078	8774	34828	34837	34831	34819	8603	6194	34836	7754	7755	7755	305	301	302	34827
2025-SEQ-AMC2851_S39.fasta	57790	66838	27665	27673	27669	27670	27669	27667	25217	19051	25565	37490	27702	28725	62884	58245	57792	22767	20309	23318	26628	0	5	6	24052	28271	19721	63972	31684	17726	17722	17723	37899	63089	19621	55948	55968	55949	55937	18735	32262	55954	18990	18992	18996	26288	26283	26277	55937
2025-SEQ-AMC2853_S40.fasta	57755	66832	27671	27679	27675	27676	27675	27673	25206	19052	25565	37489	27710	28730	62878	58239	57756	22773	20316	23326	26626	5	0	3	24058	28279	19712	63968	31694	17718	17714	17715	37889	63079	19612	55941	55962	55944	55930	18727	32266	55949	18986	18988	18992	26292	26287	26281	55931
2025-SEQ-AMC2855_S41.fasta	57755	66834	27671	27679	27675	27676	27675	27673	25206	19053	25564	37487	27707	28726	62884	58242	57757	22770	20310	23323	26627	6	3	0	24058	28280	19723	63969	31689	17729	17725	17726	37901	63085	19623	55941	55962	55944	55928	18740	32267	55949	18991	18996	19000	26288	26283	26280	55932
2025-SEQ-AMC3020_S42.fasta	32194	38335	4039	4040	4036	4037	4041	4034	9631	7398	9630	23103	3975	10870	36844	31989	32211	3194	2746	3214	3966	24052	24058	24058	0	4227	7610	35779	5337	6786	6786	6783	14771	36965	7574	30727	30739	30728	30721	7297	5336	30740	6814	6815	6812	3949	3945	3945	30730
2025-SEQ-AMC3194_S1.fasta	37474	43912	5550	5555	5548	5549	5556	5546	11793	8630	11527	27009	5082	13045	42035	37057	37496	3825	3398	4007	4860	28271	28279	28280	4227	0	8819	41153	6693	7953	7951	7952	17476	42160	8814	35638	35650	35648	35636	8723	6916	35649	8070	8074	8073	4827	4823	4825	35636
2025-SEQ-AMC3221_S2.fasta	29167	31998	8848	8851	8848	8847	8851	8849	2882	458	2260	20082	8996	4282	31713	28048	29170	7236	6462	7411	8779	19721	19712	19723	7610	8819	0	30990	9907	280	281	280	5516	31761	158	27075	27090	27081	27073	2546	9932	27072	1947	1949	1950	8687	8683	8682	27079
2025-SEQ-AMC3227_S3.fasta	50691	57517	40846	40857	40852	40855	40849	40853	39408	29883	39174	68774	41000	44613	56367	50856	50713	34469	30502	35049	40043	63972	63968	63969	35779	41153	30990	0	45912	28010	28004	28011	55800	56123	30795	49407	49416	49392	49395	29909	46887	49402	30823	30828	30822	39431	39424	39424	49411
2025-SEQ-AMC3249_S4.fasta	42001	49659	6411	6414	6411	6408	6414	6404	12904	9772	12675	30605	6620	14544	46599	41434	42022	4870	4383	5081	6112	31684	31694	31689	5337	6693	9907	45912	0	8909	8909	8909	19451	46692	9968	39965	39980	39968	39964	9524	9905	39967	8953	8950	8951	6070	6067	6069	39961
2025-SEQ-AMC3253_S5.fasta	26209	28531	7958	7959	7957	7957	7961	7955	2230	534	2056	18162	8037	3886	28604	25322	26210	6424	5739	6570	7855	17726	17718	17729	6786	7953	280	28010	8909	0	1	0	4724	28660	267	24821	24838	24824	24818	2360	9002	24828	1766	1769	1770	7770	7765	7763	24831
2025-SEQ-AMC3256_S6.fasta	26209	28524	7960	7961	7959	7959	7963	7957	2231	535	2057	18162	8038	3888	28603	25322	26211	6423	5738	6569	7855	17722	17714	17725	6786	7951	281	28004	8909	1	0	1	4723	28656	268	24820	24841	24829	24820	2363	9005	24832	1767	1771	1771	7768	7764	7762	24833
2025-SEQ-AMC3258_S7.fasta	26210	28528	7959	7960	7958	7958	7962	7956	2231	535	2056	18162	8037	3885	28603	25320	26212	6423	5738	6570	7854	17723	17715	17726	6783	7952	280	28011	8909	0	1	0	4724	28658	267	24820	24837	24824	24818	2362	9003	24828	1766	1770	1770	7768	7763	7762	24830
2025-SEQ-AMC3316_S8.fasta	50443	59055	16868	16871	16867	16866	16872	16861	10233	5191	9576	38861	17015	11067	56377	50365	50458	14395	12755	14695	16410	37899	37889	37901	14771	17476	5516	55800	19451	4724	4723	4724	0	56262	5356	48283	48294	48294	48278	5695	20323	48283	5352	5355	5356	16239	16235	16230	48281
2025-SEQ-AMC3319_S9.fasta	57691	22882	41590	41596	41591	41596	41595	41592	40184	30838	39983	66800	41683	45853	87	60815	57699	35784	31525	36357	41078	63089	63079	63085	36965	42160	31761	56123	46692	28660	28656	28658	56262	0	31684	57670	57680	57663	57658	31118	48314	57680	31685	31686	31681	40242	40237	40236	57681
2025-SEQ-AMC3320_S10.fasta	28955	31709	8819	8822	8819	8819	8822	8821	2901	483	2269	20073	8973	4298	31630	27914	28957	7157	6426	7371	8774	19621	19612	19623	7574	8814	158	30795	9968	267	268	267	5356	31684	0	27078	27091	27079	27072	2544	10012	27076	1922	1926	1926	8682	8678	8676	27081
2025-SEQ-AMC3360_S11.fasta	32820	58479	35557	35561	35562	35560	35558	35558	34416	26162	33942	59480	35816	38888	57554	233	32822	29628	26273	30209	34828	55948	55941	55941	30727	35638	27075	49407	39965	24821	24820	24820	48283	57670	27078	0	13	12	12	26812	40773	11	26638	26639	26633	34183	34181	34185	10
2025-SEQ-AMC3366_S12.fasta	32833	58496	35572	35576	35577	35575	35573	35573	34427	26176	33960	59485	35826	38899	57563	231	32833	29636	26283	30221	34837	55968	55962	55962	30739	35650	27090	49416	39980	24838	24841	24837	48294	57680	27091	13	0	5	2	26815	40776	7	26647	26647	26641	34195	34187	34197	6
2025-SEQ-AMC3368_S13.fasta	32822	58478	35562	35566	35567	35565	35563	35560	34420	26163	33954	59491	35812	38892	57547	228	32823	29627	26268	30212	34831	55949	55944	55944	30728	35648	27081	49392	39968	24824	24829	24824	48294	57663	27079	12	5	0	5	26814	40784	5	26651	26652	26645	34191	34182	34192	9
2025-SEQ-AMC3370_S14.fasta	32811	58477	35549	35553	35554	35552	35550	35549	34412	26159	33943	59463	35804	38883	57542	228	32814	29618	26261	30202	34819	55937	55930	55928	30721	35636	27073	49395	39964	24818	24820	24818	48278	57658	27072	12	2	5	0	26804	40762	7	26633	26635	26628	34178	34170	34180	9
2025-SEQ-AMC681_S15.fasta	27872	31881	8469	8472	8469	8467	8472	8469	4225	2432	3686	19404	8471	1761	31008	27272	27871	6988	6357	7169	8603	18735	18727	18740	7297	8723	2546	29909	9524	2360	2363	2362	5695	31118	2544	26812	26815	26814	26804	0	9707	26794	1584	1587	1587	8416	8413	8412	26805
2025-SEQ-AMC714_S16.fasta	42451	50938	6808	6810	6807	6809	6809	6805	13453	9664	13032	31308	6637	15134	48406	42813	42473	5130	4400	5183	6194	32262	32266	32267	5336	6916	9932	46887	9905	9002	9005	9003	20323	48314	10012	40773	40776	40784	40762	9707	0	40778	9133	9133	9135	6032	6030	6030	40762
RW_MTL31_101_P2_AMC911_S101.fasta	32823	58490	35563	35567	35568	35566	35564	35563	34413	26162	33946	59487	35817	38876	57560	225	32823	29636	26276	30221	34836	55954	55949	55949	30740	35649	27072	49402	39967	24828	24832	24828	48283	57680	27076	11	7	5	7	26794	40778	0	26645	26646	26639	34195	34187	34196	6
RW_MTL31_102_P2_AMC913_S102.fasta	27896	32140	7856	7859	7857	7857	7858	7855	4007	1834	3501	19402	7882	3209	31587	27654	27898	6623	5842	6627	7754	18990	18986	18991	6814	8070	1947	30823	8953	1766	1767	1766	5352	31685	1922	26638	26647	26651	26633	1584	9133	26645	0	2	2	7572	7566	7565	26645
RW_MTL31_103_P2_AMC915_S103.fasta	27899	32141	7861	7864	7862	7862	7863	7860	4011	1833	3504	19400	7884	3210	31589	27657	27901	6622	5845	6627	7755	18992	18988	18996	6815	8074	1949	30828	8950	1769	1771	1770	5355	31686	1926	26639	26647	26652	26635	1587	9133	26646	2	0	0	7574	7570	7567	26645
RW_MTL31_104_P2_AMC917_S104.fasta	27889	32137	7859	7862	7860	7860	7861	7858	4009	1833	3504	19402	7882	3210	31583	27651	27891	6621	5844	6626	7755	18996	18992	19000	6812	8073	1950	30822	8951	1770	1771	1770	5356	31681	1926	26633	26641	26645	26628	1587	9135	26639	2	0	0	7572	7568	7565	26639
RW_MTL31_105_P2_AMC919_S105.fasta	36407	41232	4955	4958	4953	4953	4960	4958	10932	8438	10420	25896	4797	12273	40252	35406	36423	3419	3089	3625	305	26288	26292	26288	3949	4827	8687	39431	6070	7770	7768	7768	16239	40242	8682	34183	34195	34191	34178	8416	6032	34195	7572	7574	7572	0	4	5	34185
RW_MTL31_106_P2_AMC922_S106.fasta	36402	41231	4947	4949	4945	4945	4951	4951	10929	8434	10420	25891	4793	12267	40249	35402	36418	3415	3084	3622	301	26283	26287	26283	3945	4823	8683	39424	6067	7765	7764	7763	16235	40237	8678	34181	34187	34182	34170	8413	6030	34187	7566	7570	7568	4	0	1	34177
RW_MTL31_107_P2_AMC923_S107.fasta	36405	41227	4945	4947	4943	4943	4949	4949	10930	8434	10421	25890	4792	12266	40248	35405	36423	3415	3082	3621	302	26277	26281	26280	3945	4825	8682	39424	6069	7763	7762	7762	16230	40236	8676	34185	34197	34192	34180	8412	6030	34196	7565	7567	7565	5	1	0	34187
RW_MTL31_108_P2_AMC924_S108.fasta	32828	58479	35563	35567	35568	35566	35564	35564	34411	26168	33946	59481	35819	38881	57563	227	32829	29625	26274	30210	34827	55937	55931	55932	30730	35636	27079	49411	39961	24831	24833	24830	48281	57681	27081	10	6	9	9	26805	40762	6	26645	26645	26639	34185	34177	34187	0
RW_MTL31_109_P2_AMC926_S109.fasta	33484	62300	37616	37621	37620	37620	37619	37615	36743	27523	36004	63232	37470	41250	61416	248	33486	31426	27905	31885	36338	59006	58999	59001	32636	37588	28447	51136	42010	25633	25636	25632	51208	61488	28377	136	133	129	130	27625	43645	125	28081	28085	28079	35720	35716	35720	131
RW_MTL31_110_P2_AMC928_S110.fasta	34680	40416	10517	10520	10517	10516	10520	10513	5762	3018	5028	24462	10510	2597	38789	34318	34684	8698	7775	8873	10414	23762	23755	23766	8852	10740	3172	37723	11776	2873	2874	2873	7796	38856	3181	32995	33002	32995	32988	1454	12061	32983	2388	2390	2388	10303	10303	10303	32990
RW_MTL31_111_P2_AMC930_S111.fasta	37345	43491	3816	3819	3815	3816	3820	3815	11485	8733	11259	26395	174	12687	41687	37324	37368	4004	3412	4060	4839	27768	27774	27770	3979	5069	8997	41221	6606	8042	8043	8041	16991	41836	8981	36012	36022	36011	36003	8491	6648	36017	7934	7935	7932	4824	4818	4817	36016
RW_MTL31_112_P2_AMC973_S112.fasta	36115	40699	4910	4911	4908	4908	4914	4913	10818	8390	10301	25547	4735	12126	40052	35212	36131	3368	3039	3579	295	26043	26047	26046	3864	4799	8640	38893	5995	7716	7716	7715	15966	40037	8630	34012	34018	34014	34003	8357	5963	34021	7476	7477	7475	142	138	139	34010
RW_MTL31_113_P2_AMC974_S113.fasta	33460	62255	37459	37464	37464	37463	37461	37460	36642	27392	35948	63116	37329	41151	61340	259	33460	31318	27794	31760	36200	59019	59012	59013	32475	37500	28313	51098	41930	25498	25498	25497	51090	61455	28244	148	147	150	148	27547	43561	144	27971	27971	27965	35598	35588	35598	144
RW_MTL31_114_P2_AMC976_S114.fasta	36116	40705	4917	4918	4915	4915	4921	4920	10826	8393	10304	25550	4739	12126	40058	35215	36131	3365	3037	3579	294	26047	26051	26047	3867	4800	8641	38895	5997	7718	7718	7717	15981	40041	8632	34015	34021	34017	34006	8360	5964	34024	7479	7483	7481	142	138	139	34013
RW_MTL31_115_P2_AMC1000_S115.fasta	57808	66840	27670	27678	27674	27675	27674	27672	25211	19053	25565	37513	27708	28728	62891	58242	57809	22772	20315	23324	26625	9	6	9	24056	28279	19724	63975	31693	17730	17726	17727	37923	63103	19624	55945	55966	55947	55934	18739	32264	55953	18994	18996	19000	26291	26286	26280	55935
RW_MTL31_116_P2_AMC1002_S116.fasta	38376	44085	11955	11959	11954	11954	11960	11954	8126	4276	7511	27891	11928	7059	42535	38286	38379	10199	8978	10279	11600	27225	27216	27232	10311	12339	4393	42248	13757	3904	3903	3903	10993	42660	4367	36512	36531	36516	36513	3417	14043	36512	2386	2390	2388	11353	11354	11354	36516
RW_MTL31_117_P2_AMC1005_S117.fasta	60367	70288	23867	23870	23868	23869	23870	23859	21533	14972	20843	50946	23341	23034	66231	60831	60375	20006	17919	20472	22991	47986	47992	47992	20434	24418	15521	68168	27235	13900	13902	13899	32202	65989	15383	58159	58165	58153	58146	14422	28130	58145	14428	14430	14429	22668	22665	22661	58150
RW_MTL31_118_P2_AMC1006_S118.fasta	30114	34267	3898	3901	3899	3900	3904	3896	8998	6707	8824	21038	3679	9961	32956	29275	30133	2788	2379	2830	3822	21660	21664	21666	3120	3871	6898	31724	4666	6117	6118	6118	13169	33042	6865	27883	27902	27873	27872	6761	4835	27882	6163	6165	6164	3807	3805	3804	27888
RW_MTL31_119_P2_AMC1008_S119.fasta	38378	44090	11960	11964	11959	11958	11965	11956	8125	4279	7512	27890	11931	7064	42540	38287	38381	10202	8982	10283	11599	27228	27219	27235	10314	12342	4396	42249	13761	3909	3908	3908	10997	42664	4371	36511	36531	36519	36512	3420	14046	36511	2388	2393	2391	11354	11355	11355	36515
RW_MTL31_120_P2_AMC1011_S120.fasta	38387	44093	11960	11964	11959	11958	11965	11956	8123	4278	7511	27889	11931	7060	42544	38288	38390	10204	8979	10283	11596	27226	27217	27233	10309	12338	4396	42249	13763	3908	3907	3907	10998	42669	4370	36515	36533	36521	36516	3415	14047	36514	2390	2395	2393	11351	11351	11351	36517
RW_MTL31_121_P2_AMC1016_S121.fasta	29462	31719	8927	8930	8927	8927	8930	8926	2952	495	2275	20275	9037	4344	31710	28055	29467	7245	6516	7469	8872	19624	19614	19627	7598	8930	164	30865	10006	281	282	281	5395	31761	155	27149	27165	27152	27146	2577	10061	27147	1959	1963	1962	8775	8769	8770	27154
RW_MTL31_122_P2_AMC1018_S122.fasta	23077	25466	7444	7447	7444	7445	7447	7445	3150	1428	2722	16842	7440	4112	25281	21919	23078	5878	5441	6096	7339	16026	16015	16026	6242	7505	1230	24439	8283	1034	1035	1034	5161	25398	1244	21710	21722	21704	21702	2603	8334	21709	2210	2211	2210	7237	7228	7235	21717
RW_MTL31_123_P2_AMC1020_S123.fasta	36193	42224	5092	5095	5091	5092	5097	5097	11339	8478	10780	26178	4828	12635	40926	35900	36212	3564	3195	3750	363	26811	26816	26812	4060	5023	8730	40221	6166	7844	7841	7841	16811	40919	8747	34633	34647	34644	34631	8655	6304	34648	7862	7866	7865	402	398	397	34640
RW_MTL31_124_P2_AMC1022_S124.fasta	44475	52508	38244	38252	38249	38251	38249	38244	35960	28149	35921	62438	37930	41220	50895	44812	44493	31739	28383	32370	37540	58216	58216	58218	32878	38369	28849	28711	42920	25585	25584	25582	50607	50925	28441	42609	42615	42611	42606	27311	43397	42610	28437	28436	28434	36988	36981	36980	42606
RW_MTL31_125_P2_AMC1024_S125.fasta	27865	31880	8469	8472	8469	8467	8472	8469	4225	2432	3687	19393	8472	1767	31007	27268	27864	6992	6358	7170	8599	18729	18722	18734	7299	8722	2545	29898	9522	2362	2365	2364	5696	31115	2545	26807	26812	26811	26801	3	9713	26791	1590	1593	1591	8412	8409	8408	26802
RW_MTL31_126_P2_AMC1025_S126.fasta	27869	31878	8468	8471	8468	8466	8471	8468	4225	2434	3687	19406	8471	1763	31005	27272	27868	6988	6355	7165	8599	18736	18728	18741	7294	8722	2547	29906	9519	2362	2364	2364	5697	31114	2546	26812	26815	26814	26804	0	9703	26792	1586	1589	1587	8412	8409	8408	26803
RW_MTL31_127_P2_AMC1027_S127.fasta	27939	33207	3740	3743	3739	3738	3742	3739	8310	6281	8198	19317	3368	9548	32332	27525	27955	659	614	653	3024	20233	20237	20237	2649	3358	6413	30833	4314	5718	5720	5718	12776	32356	6410	26462	26479	26475	26463	6354	4466	26473	5847	5847	5846	3019	3015	3015	26464
RW_MTL31_128_P2_AMC1033_S128.fasta	57083	18024	41853	41862	41856	41860	41860	41858	40168	30345	40050	67506	41965	45420	21000	58455	57093	35976	32020	36454	40754	64500	64488	64496	37146	42820	31303	55181	47691	27991	27986	27988	56742	21066	31016	56077	56083	56069	56066	30851	48952	56077	31156	31157	31152	40092	40089	40086	56068
RW_MTL31_129_P2_AMC1035_S129.fasta	57083	18023	41849	41857	41852	41856	41856	41853	40164	30340	40055	67506	41963	45415	21016	58473	57093	35973	32015	36447	40748	64490	64478	64485	37145	42814	31302	55205	47689	27991	27986	27988	56742	21070	31019	56095	56107	56087	56085	30834	48950	56101	31155	31156	31152	40091	40086	40085	56092
RW_MTL31_130_P2_AMC1037_S130.fasta	57069	18018	41856	41865	41861	41864	41863	41861	40171	30346	40067	67469	41978	45418	20996	58432	57079	35977	32024	36460	40745	64474	64473	64469	37154	42825	31270	55177	47678	27955	27950	27952	56708	21056	30983	56058	56066	56051	56047	30805	48944	56063	31144	31146	31141	40082	40077	40075	56054
RW_MTL31_131_P2_AMC1039_S131.fasta	32666	38748	4799	4800	4797	4798	4800	4794	10082	7613	9896	23274	4773	11129	37290	32515	32686	3722	3237	3703	4542	24147	24147	24146	3161	4870	7745	36231	6117	6932	6930	6930	15027	37277	7753	31211	31222	31210	31202	7283	6101	31217	7009	7010	7007	4493	4490	4491	31211
RW_MTL31_132_P2_AMC1041_S132.fasta	38374	44093	11959	11963	11958	11958	11964	11956	8122	4275	7508	27892	11930	7059	42545	38289	38377	10201	8979	10281	11604	27225	27216	27232	10314	12338	4394	42255	13765	3905	3904	3904	10999	42673	4367	36515	36533	36521	36516	3418	14049	36514	2385	2390	2388	11357	11356	11356	36517
RW_MTL31_133_P2_AMC1089_S133.fasta	245	58188	36756	36763	36760	36761	36760	36753	34715	27957	34810	61519	36563	39527	56805	32962	243	30430	27278	31348	36623	56789	56787	56781	31647	36974	28767	49735	41355	25922	25925	25922	49117	56779	28587	32772	32784	32774	32763	27632	41237	32777	27617	27617	27609	36084	36075	36077	32776
RW_MTL31_134_P2_AMC1114_S134.fasta	23099	25471	7451	7454	7451	7452	7454	7452	3149	1425	2721	16851	7442	4112	25277	21940	23100	5875	5436	6095	7342	16036	16025	16036	6255	7513	1229	24443	8284	1030	1031	1030	5159	25393	1242	21727	21739	21725	21721	2601	8345	21728	2206	2207	2206	7234	7231	7231	21734
RW_MTL31_135_P2_AMC1115_S135.fasta	40929	48477	7108	7113	7107	7109	7114	7108	12953	9527	12554	29928	6822	14534	46273	40321	40942	5394	4684	5551	6181	30684	30687	30688	5503	7072	9618	44967	8265	8820	8821	8818	19910	46287	9666	38437	38448	38435	38428	9653	8795	38442	8959	8958	8955	6057	6050	6050	38435
RW_MTL31_136_P2_AMC1117_S136.fasta	23099	25470	7450	7454	7450	7451	7454	7451	3151	1425	2722	16856	7445	4111	25279	21943	23102	5884	5443	6099	7345	16034	16023	16037	6260	7519	1229	24447	8289	1030	1031	1030	5158	25395	1242	21732	21746	21730	21727	2598	8344	21733	2208	2208	2206	7236	7233	7233	21739
RW_MTL31_137_P2_AMC1119_S137.fasta	44613	57116	39844	39844	39841	39839	39846	39837	38288	28341	38062	66166	39625	43013	54356	45910	44640	33501	30230	34322	38205	62006	62004	62001	35261	40231	29320	52257	45037	26152	26154	26153	54359	54053	29075	43786	43798	43802	43787	28776	46442	43791	29371	29376	29374	37711	37708	37708	43791
RW_MTL31_138_P2_AMC1121_S138.fasta	40368	47296	6129	6133	6128	6130	6131	6130	12715	9264	12196	29595	6051	14018	45060	40233	40390	4422	4129	4647	6585	30574	30578	30577	4971	6149	9485	44834	7772	8557	8559	8558	18887	45158	9479	38803	38819	38802	38800	9202	7940	38809	8471	8473	8470	6586	6583	6583	38801
RW_MTL31_139_P2_AMC1128_S139.fasta	34944	41136	4983	4985	4981	4979	4987	4983	10985	8134	10581	25276	4672	12356	39700	34618	34961	3462	3111	3673	388	25780	25782	25780	3917	4889	8382	39008	5989	7537	7535	7535	16361	39757	8388	33634	33644	33650	33629	8473	6098	33647	7771	7773	7771	428	424	423	33636
RW_MTL31_140_P2_AMC1170_S140.fasta	36370	41855	5004	5005	5002	5000	5007	5003	11059	8444	10593	26072	4802	12490	40610	35903	36387	3514	3124	3679	315	26439	26444	26440	3980	4905	8694	39932	6062	7793	7791	7791	16419	40629	8704	34634	34644	34642	34625	8715	6166	34642	7828	7829	7827	351	345	347	34634
RW_MTL31_141_P2_AMC1173_S141.fasta	45123	52088	38317	38323	38321	38320	38323	38314	36558	28390	36475	62469	38019	41455	50509	44784	45140	32068	28559	32479	37349	58524	58520	58523	33281	38613	29361	29768	42902	26051	26056	26050	51046	50538	28909	43000	43002	43002	42996	27689	43545	43004	28775	28775	28771	37016	37006	37004	42997
RW_MTL31_142_P2_AMC1177_S142.fasta	36365	41849	5005	5007	5003	5002	5006	5004	11063	8450	10594	26078	4802	12488	40606	35900	36383	3513	3120	3676	315	26434	26439	26435	3990	4905	8696	39929	6059	7799	7796	7797	16417	40627	8708	34632	34641	34637	34623	8718	6172	34641	7825	7826	7824	353	347	347	34633
RW_MTL31_143_P2_AMC1190_S143.fasta	29620	31922	8938	8940	8938	8938	8941	8935	2921	487	2285	20327	9035	4322	31650	27964	29621	7256	6483	7436	8866	19755	19745	19753	7626	8935	151	30933	10013	308	307	308	5465	31704	180	26995	27008	26997	26994	2546	9997	27000	1942	1945	1944	8777	8771	8770	26999
RW_MTL31_144_P2_AMC1193_S144.fasta	29623	31926	8942	8945	8942	8942	8946	8939	2924	490	2286	20329	9038	4326	31653	27968	29626	7260	6484	7439	8871	19756	19746	19754	7633	8938	153	30929	10017	311	311	311	5467	31709	182	27000	27017	27006	27001	2549	9995	27007	1947	1950	1950	8783	8777	8776	27006
RW_MTL31_145_P2_AMC1195_S145.fasta	29621	31926	8936	8939	8936	8936	8940	8933	2924	488	2288	20327	9039	4326	31647	27960	29623	7258	6481	7439	8870	19758	19748	19759	7627	8939	154	30935	10020	312	311	312	5465	31703	183	26992	27007	26995	26988	2550	10000	26996	1948	1951	1950	8781	8774	8773	26998
RW_MTL31_146_P2_AMC1204_S146.fasta	35662	41833	11615	11619	11615	11614	11619	11613	0	2776	7407	26109	11472	7909	40320	35876	35661	9555	8333	9527	11095	25223	25212	25212	9645	11804	2886	39410	12906	2234	2235	2235	10233	40182	2906	34423	34435	34426	34419	4233	13459	34419	4016	4020	4018	10944	10941	10942	34419
RW_MTL31_147_P2_AMC1207_S147.fasta	29625	31926	8942	8945	8942	8942	8946	8939	2924	490	2287	20329	9040	4329	31654	27970	29628	7258	6483	7437	8872	19756	19746	19757	7631	8939	154	30931	10019	312	311	312	5464	31709	183	27000	27017	27006	27001	2553	9998	27007	1948	1951	1951	8785	8779	8778	27006
RW_MTL31_148_P2_AMC1210_S148.fasta	29626	31929	8942	8946	8943	8943	8946	8939	2924	485	2284	20334	9036	4323	31658	27977	29630	7259	6486	7437	8869	19761	19751	19761	7629	8936	153	30944	10016	310	309	310	5463	31714	182	27008	27023	27012	27007	2545	10001	27015	1945	1948	1947	8777	8771	8770	27014
RW_MTL31_149_P2_AMC1215_S149.fasta	37498	43925	5561	5566	5562	5560	5566	5558	11811	8679	11512	26923	5127	13112	42020	37215	37522	3818	3403	4028	4921	28156	28162	28161	4243	337	8843	41155	6729	7982	7980	7980	17405	42134	8837	35755	35767	35761	35754	8748	6872	35767	8124	8129	8128	4872	4864	4866	35753
RW_MTL31_150_P2_AMC1218_S150.fasta	40505	47379	12665	12669	12663	12663	12670	12664	7900	4179	7111	29536	12668	7	45837	41199	40506	10680	9365	10821	12585	28724	28729	28725	10866	13041	4282	44620	14543	3887	3888	3886	11067	45849	4298	38893	38904	38897	38888	1756	15125	38881	3206	3207	3207	12276	12269	12268	38886
RW_MTL31_151_P2_AMC1220_S151.fasta	51697	61764	10590	10593	10591	10589	10594	10586	17211	11986	16701	39639	10115	18838	57784	51812	51723	7922	7191	8142	9900	39507	39499	39513	8072	10752	12279	57948	12730	11046	11046	11045	26016	57487	12281	49515	49530	49520	49509	11725	12337	49517	11386	11386	11388	9765	9757	9758	49511
RW_MTL31_152_P2_AMC1223_S152.fasta	43205	51281	7004	7013	7007	7004	7013	7009	14059	10004	13664	32002	6426	15792	48226	42829	43221	5071	4464	5218	6671	32477	32476	32478	5782	7092	10208	47512	8873	9199	9208	9198	21122	48122	10201	40529	40549	40531	40527	9989	9437	40539	9425	9429	9425	6598	6592	6593	40532
RW_MTL31_153_P2_AMC1227_S153.fasta	27902	32140	7865	7867	7866	7865	7867	7860	4014	1834	3504	19405	7885	3210	31591	27654	27904	6623	5850	6631	7757	18998	18994	19002	6817	8076	1949	30826	8953	1769	1770	1769	5356	31685	1925	26636	26644	26646	26629	1587	9138	26640	4	2	2	7574	7570	7567	26642
RW_MTL31_154_P2_AMC1233_S154.fasta	27894	32137	7859	7862	7860	7860	7861	7858	4014	1833	3503	19411	7887	3210	31587	27650	27896	6624	5848	6629	7757	18996	18992	19000	6818	8075	1951	30824	8956	1770	1772	1771	5359	31682	1927	26632	26639	26643	26627	1587	9137	26637	2	2	2	7576	7572	7569	26637
RW_MTL31_155_P2_AMC1235_S155.fasta	27900	32139	7857	7859	7858	7858	7859	7852	4009	1831	3496	19397	7885	3204	31585	27654	27903	6624	5845	6629	7757	18992	18986	18993	6813	8073	1943	30821	8953	1761	1763	1762	5350	31681	1919	26639	26647	26652	26635	1581	9136	26646	4	4	4	7573	7567	7567	26645
RW_MTL31_156_P2_AMC1237_S156.fasta	27900	32137	7862	7864	7863	7863	7864	7857	4007	1833	3500	19404	7883	3207	31585	27654	27902	6623	5845	6631	7754	18996	18991	18997	6810	8071	1946	30823	8950	1766	1765	1766	5354	31680	1922	26638	26646	26650	26633	1583	9136	26644	3	3	3	7570	7564	7563	26644
RW_MTL31_157_P2_AMC1279_S157.fasta	57903	22900	41515	41521	41516	41520	41520	41518	40173	30749	39870	67003	41576	45689	222	60898	57911	35651	31454	36268	40972	62606	62604	62603	36866	42003	31675	56308	46536	28569	28567	28567	56231	227	31597	57771	57782	57765	57758	31043	48291	57782	31649	31651	31647	40137	40131	40131	57783
RW_MTL31_158_P2_AMC1280_S158.fasta	59994	24654	43699	43710	43702	43703	43702	43705	42142	32006	41855	70744	43697	47659	12027	62132	60002	37468	33256	38052	42681	66908	66905	66903	39032	44570	32848	58682	49814	29341	29337	29338	59696	12000	32524	58816	58832	58818	58814	32175	50990	58828	32931	32933	32930	41782	41777	41779	58820
RW_MTL31_159_P2_AMC1311_S159.fasta	36699	41812	5028	5030	5026	5027	5032	5032	11189	8569	10676	25997	4790	12598	40686	35759	36719	3523	3167	3724	346	26589	26593	26589	4009	4954	8766	39767	6133	7865	7864	7860	16441	40671	8775	34636	34642	34639	34626	8654	6134	34642	7822	7823	7821	385	381	380	34634
RW_MTL31_160_P2_AMC1313_S160.fasta	36702	41813	5035	5037	5033	5032	5039	5038	11195	8575	10680	26005	4798	12595	40687	35758	36722	3523	3175	3730	347	26590	26594	26590	4016	4955	8769	39766	6134	7866	7865	7864	16439	40671	8778	34634	34640	34639	34625	8658	6139	34642	7826	7827	7825	386	382	381	34632
RW_MTL31_161_P2_AMC1327_S161.fasta	36703	41812	5028	5030	5026	5027	5032	5033	11190	8570	10677	25999	4791	12599	40687	35760	36723	3524	3169	3724	346	26590	26594	26590	4009	4956	8767	39767	6134	7865	7864	7861	16443	40672	8775	34637	34643	34641	34627	8654	6135	34643	7824	7825	7823	386	381	380	34635
RW_MTL31_162_P2_AMC1329_S162.fasta	36706	41835	5032	5034	5030	5031	5036	5037	11203	8576	10690	26019	4795	12604	40715	35773	36725	3525	3173	3728	348	26592	26596	26592	4018	4960	8770	39782	6137	7867	7866	7865	16451	40699	8779	34649	34655	34654	34640	8667	6146	34656	7832	7833	7831	388	383	382	34647
RW_MTL31_163_P2_AMC1331_S163.fasta	36707	41813	5032	5034	5030	5031	5036	5037	11196	8577	10685	26008	4795	12597	40687	35758	36726	3524	3171	3726	346	26593	26597	26593	4017	4956	8769	39767	6138	7866	7865	7864	16445	40674	8778	34635	34641	34638	34625	8662	6142	34642	7827	7828	7826	386	381	380	34634
RW_MTL31_164_P2_AMC1334_S164.fasta	33539	62502	37600	37606	37605	37605	37603	37600	36716	27521	36143	63292	37465	41301	61469	200	33541	31452	27932	31899	36338	59270	59263	59261	32624	37614	28506	51232	42072	25640	25643	25639	51303	61558	28373	92	89	87	86	27673	43626	84	28081	28082	28076	35798	35795	35798	90
RW_MTL31_165_P2_AMC1336_S165.fasta	60376	70290	23878	23878	23877	23877	23879	23868	21537	14975	20847	50959	23343	23033	66238	60841	60384	20008	17918	20476	22995	47990	47996	47996	20438	24423	15524	68175	27236	13903	13899	13901	32208	65998	15386	58175	58179	58167	58160	14414	28133	58161	14433	14435	14434	22674	22671	22667	58164
RW_MTL31_166_P2_AMC1337_S166.fasta	60389	70294	23879	23881	23879	23880	23881	23870	21545	14972	20848	50957	23356	23032	66234	60848	60396	20021	17934	20489	23006	47986	47992	47992	20447	24437	15530	68205	27245	13912	13910	13911	32233	66000	15394	58181	58186	58173	58167	14427	28146	58166	14433	14435	14434	22684	22681	22677	58171
RW_MTL31_167_P2_AMC1345_S167.fasta	63413	70725	26737	26745	26742	26741	26742	26735	26026	19531	25505	334	26242	29411	67066	62334	63434	21712	19581	22119	26250	37497	37496	37497	23085	26950	20113	68803	30399	18179	18178	18178	38765	66766	20110	59511	59514	59515	59492	19394	31023	59514	19401	19397	19398	25922	25917	25920	59508
RW_MTL31_168_P2_AMC1347_S168.fasta	36924	43468	5089	5095	5091	5088	5098	5089	11256	8453	10960	26257	4837	12516	41184	36446	36941	3650	3193	3765	4497	27307	27310	27312	3791	3702	8612	40310	6284	7717	7721	7717	16910	41354	8608	35183	35193	35183	35174	8263	6190	35195	7824	7827	7824	4442	4439	4439	35187
RW_MTL31_169_P2_AMC1349_S169.fasta	42053	49681	6474	6477	6473	6471	6477	6467	12977	9805	12725	30560	6641	14636	46853	41704	42078	4937	4405	5135	6138	31864	31871	31867	5385	6766	9939	46271	364	8950	8950	8950	19525	46970	10003	40194	40204	40190	40187	9613	9952	40190	9090	9090	9089	6084	6081	6083	40186
RW_MTL31_170_P2_AMC1351_S170.fasta	36118	40712	4920	4921	4918	4918	4924	4923	10837	8394	10310	25554	4744	12132	40064	35208	36132	3362	3040	3576	291	26045	26049	26045	3869	4798	8642	38890	5996	7717	7718	7717	15996	40045	8633	34010	34017	34013	34002	8364	5965	34021	7481	7485	7483	136	134	135	34008
RW_MTL31_171_P2_AMC1353_S171.fasta	35998	40963	4954	4957	4953	4953	4959	4958	10926	8329	10391	25557	4763	12249	40306	35595	36014	3451	3092	3661	315	26031	26035	26031	3966	4895	8550	39322	5988	7624	7626	7623	16146	40294	8538	34344	34353	34353	34340	8502	6116	34354	7700	7704	7702	335	330	332	34342
RW_MTL31_172_P2_AMC1355_S172.fasta	39723	47427	6105	6112	6106	6103	6111	6099	12721	9143	12377	29291	6042	13941	44727	39510	39742	4719	4154	4873	5688	30278	30286	30282	4833	6140	9319	44064	7183	8399	8399	8397	19044	44750	9360	37708	37727	37716	37707	9330	8130	37718	8711	8710	8708	5647	5643	5645	37708
RW_MTL31_173_P2_AMC1357_S173.fasta	30463	34459	9442	9446	9443	9440	9446	9439	3545	676	2801	21342	9412	4736	34005	30157	30463	7668	6928	7810	9151	21245	21246	21249	8034	9389	753	33189	10448	775	775	776	6167	34103	776	29078	29090	29079	29070	2673	10608	29070	2118	2120	2121	9006	9001	9001	29077
RW_MTL31_174_P2_AMC1359_S174.fasta	63357	71289	26759	26767	26764	26764	26763	26757	26072	19498	25659	12	26278	29530	67091	62289	63372	21689	19569	22130	26224	37482	37480	37478	23103	27015	20080	68769	30608	18161	18161	18162	38803	66716	20075	59461	59465	59467	59443	19404	31311	59467	19394	19388	19390	25899	25895	25895	59460
RW_MTL31_175_P2_AMC1419_S175.fasta	63511	71319	26756	26769	26764	26759	26764	26759	26107	19501	25699	5	26268	29546	67216	62306	63527	21699	19565	22137	26231	37494	37493	37491	23105	27012	20088	68781	30612	18168	18168	18168	38869	66799	20079	59471	59477	59483	59454	19408	31312	59479	19406	19401	19403	25901	25897	25895	59473
RW_MTL31_176_P2_AMC1421_S176.fasta	63501	71302	26766	26777	26773	26771	26773	26768	26110	19506	25706	5	26283	29546	67223	62310	63515	21701	19567	22145	26234	37488	37487	37482	23110	27019	20088	68769	30620	18168	18168	18168	38875	66810	20081	59473	59480	59481	59457	19409	31322	59482	19405	19403	19403	25907	25902	25901	59475
RW_MTL31_177_P2_AMC1423_S177.fasta	63509	71307	26761	26772	26768	26764	26767	26762	26105	19497	25700	3	26278	29540	67234	62311	63523	21696	19564	22138	26225	37490	37489	37487	23099	27007	20084	68776	30607	18162	18161	18162	38864	66815	20076	59477	59482	59487	59459	19406	31310	59481	19405	19404	19404	25899	25894	25894	59477
RW_MTL31_178_P2_AMC1425_S178.fasta	36358	41428	4975	4978	4973	4975	4980	4981	11031	8393	10533	25818	4791	12401	40551	35608	36374	3463	3114	3684	304	26303	26307	26303	4016	4864	8582	39741	6039	7657	7660	7655	16248	40540	8572	34365	34373	34370	34360	8529	6150	34373	7718	7719	7717	325	320	322	34361
RW_MTL31_179_P2_AMC1436_S179.fasta	36362	41896	5019	5021	5017	5016	5023	5020	11114	8450	10638	26088	4803	12537	40671	35881	36378	3508	3126	3670	317	26423	26428	26424	3977	4907	8697	39989	6049	7797	7796	7793	16487	40691	8704	34616	34625	34622	34607	8722	6188	34624	7862	7863	7861	351	347	347	34616
RW_MTL31_180_P2_AMC1440_S180.fasta	36361	41898	5021	5023	5019	5018	5025	5022	11115	8451	10643	26088	4807	12541	40675	35880	36377	3510	3129	3674	317	26424	26429	26425	3980	4907	8699	39993	6050	7800	7798	7796	16490	40693	8706	34616	34626	34622	34607	8723	6186	34624	7865	7869	7867	352	348	348	34616
RW_MTL31_181_P2_AMC1452_S181.fasta	35192	41117	4538	4539	4537	4537	4539	4535	10802	8067	10507	24588	4257	11881	39299	34676	35221	3417	2853	3360	4146	25810	25815	25816	3451	4336	8348	38134	5409	7430	7427	7429	15817	39351	8322	33421	33432	33425	33413	7771	5574	33428	7263	7264	7263	4096	4094	4097	33423
RW_MTL31_182_P2_AMC1473_S182.fasta	63511	71322	26759	26770	26766	26762	26765	26760	26113	19505	25705	5	26271	29551	67221	62306	63527	21698	19563	22135	26229	37498	37497	37493	23106	27012	20091	68784	30612	18170	18169	18169	38872	66805	20082	59470	59476	59483	59455	19412	31313	59479	19412	19407	19409	25902	25898	25896	59472
RW_MTL31_183_P2_AMC1475_S183.fasta	63507	71295	26767	26777	26774	26772	26773	26767	26109	19500	25698	5	26286	29538	67209	62308	63521	21701	19571	22146	26233	37490	37489	37486	23109	27021	20085	68775	30619	18165	18165	18166	38878	66797	20078	59475	59480	59481	59456	19406	31319	59482	19398	19395	19397	25905	25901	25899	59475
RW_MTL31_184_P2_AMC1476_S184.fasta	63510	71306	26770	26780	26777	26775	26776	26770	26110	19500	25699	4	26287	29541	67217	62311	63524	21702	19573	22150	26237	37498	37498	37494	23107	27020	20087	68780	30620	18168	18168	18169	38881	66804	20079	59477	59482	59482	59458	19405	31322	59483	19402	19400	19402	25908	25905	25903	59476
RW_MTL31_185_P2_AMC1521_S185.fasta	29283	31415	8802	8804	8802	8801	8804	8803	2959	511	2295	20116	8915	4288	31081	27560	29285	7205	6426	7389	8743	19339	19330	19341	7598	8801	477	30553	9923	557	557	557	5426	31166	506	27004	27019	27009	26999	2570	9850	27003	1965	1965	1966	8657	8652	8652	27010
RW_MTL31_186_P2_AMC1522_S186.fasta	29272	31408	8796	8798	8796	8795	8798	8797	2955	510	2294	20111	8909	4284	31067	27552	29274	7200	6421	7385	8737	19329	19320	19331	7590	8795	476	30540	9919	556	556	557	5422	31155	506	26997	27011	26999	26990	2568	9848	26994	1963	1964	1965	8655	8650	8650	27002
RW_MTL31_187_P2_AMC1525_S187.fasta	29274	31410	8797	8799	8797	8796	8799	8798	2954	510	2294	20112	8909	4286	31072	27548	29276	7199	6420	7384	8739	19334	19325	19336	7588	8796	478	30541	9921	556	557	557	5424	31161	506	26993	27008	26996	26986	2568	9851	26991	1962	1963	1964	8656	8651	8651	26999
RW_MTL31_188_P2_AMC1545_S188.fasta	58890	67804	27687	27694	27691	27694	27689	27689	26252	19565	26308	38959	27535	29487	62800	58448	58895	23248	20795	23615	27023	32330	32330	32334	24173	28214	20349	64576	31792	18341	18341	18342	38751	62426	20173	55885	55900	55883	55883	18999	32662	55889	19548	19552	19548	26629	26623	26620	55883
RW_MTL31_189_P2_AMC1546_S189.fasta	40680	47024	5661	5668	5666	5664	5669	5662	12480	9359	12156	29260	5357	13796	45020	40031	40696	4209	3698	4231	5450	29899	29906	29901	4552	5796	9607	44324	7083	8670	8669	8669	18661	45093	9616	38623	38645	38628	38620	9269	7451	38640	8626	8624	8623	5421	5415	5414	38632
RW_MTL31_190_P2_AMC1547_S190.fasta	225	57370	36209	36216	36213	36214	36213	36206	34496	27248	34041	61033	35898	39249	56734	32434	223	30022	26854	30838	35964	55340	55331	55332	31008	36374	28154	49726	40695	25617	25620	25616	48671	56403	28097	31970	31983	31975	31965	27342	41125	31974	27121	27127	27118	35338	35329	35327	31973
RW_MTL31_191_P2_AMC1549_S191.fasta	226	57365	36227	36235	36231	36231	36233	36227	34482	27244	34042	61022	35905	39243	56717	32423	224	30023	26848	30839	35964	55331	55322	55323	31005	36372	28144	49739	40692	25616	25617	25615	48674	56388	28094	31962	31971	31965	31954	27345	41119	31965	27121	27126	27116	35338	35329	35327	31965
RW_MTL31_192_P2_AMC1551_S192.fasta	57733	22929	41403	41409	41404	41409	41408	41405	40167	30590	39807	66925	41429	45685	79	60520	57740	35539	31275	36120	40827	62770	62762	62763	36741	41913	31516	56257	46443	28413	28409	28411	56342	16	31438	57422	57428	57416	57411	30880	48267	57429	31648	31646	31641	39988	39980	39979	57433
RW_MTL31_193_P3_AMC1565_S193.fasta	40492	47374	12658	12662	12656	12656	12663	12655	7905	4182	7111	29535	12665	2	45824	41193	40496	10685	9369	10826	12588	28712	28718	28716	10866	13044	4280	44605	14543	3882	3884	3882	11063	45839	4295	38886	38898	38891	38882	1760	15132	38873	3203	3204	3204	12276	12270	12270	38879
RW_MTL31_194_P3_AMC1567_S194.fasta	40503	47386	12665	12669	12663	12663	12670	12664	7903	4180	7114	29533	12671	6	45835	41202	40505	10690	9374	10832	12588	28716	28721	28716	10870	13046	4280	44616	14547	3888	3887	3887	11067	45848	4300	38893	38902	38895	38888	1759	15130	38879	3208	3209	3209	12276	12269	12267	38884
RW_MTL31_195_P3_AMC1570_S195.fasta	32832	58498	35571	35575	35576	35574	35572	35572	34421	26169	33953	59496	35825	38887	57560	227	32831	29639	26284	30224	34838	55972	55966	55966	30743	35647	27079	49414	39972	24836	24838	24835	48285	57678	27084	9	5	6	6	26807	40778	2	26645	26645	26639	34196	34188	34198	3
RW_MTL31_196_P3_AMC1571_S196.fasta	40498	47382	12662	12666	12660	12660	12667	12661	7902	4179	7114	29529	12667	3	45832	41196	40503	10687	9367	10826	12586	28713	28719	28717	10867	13041	4279	44612	14543	3883	3885	3883	11061	45846	4294	38888	38898	38891	38884	1756	15131	38874	3202	3203	3203	12275	12268	12267	38880
RW_MTL31_197_P3_AMC1573_S197.fasta	40499	47382	12667	12671	12665	12665	12672	12664	7904	4179	7108	29534	12669	2	45834	41194	40501	10689	9372	10826	12584	28721	28726	28722	10867	13043	4281	44611	14543	3884	3886	3884	11065	45849	4296	38886	38898	38891	38882	1759	15130	38874	3205	3206	3206	12271	12265	12265	38879
RW_MTL31_198_P3_AMC1576_S198.fasta	32815	58477	35548	35552	35553	35551	35549	35549	34406	26158	33937	59470	35806	38875	57547	225	32818	29616	26261	30196	34816	55939	55932	55933	30718	35629	27073	49397	39961	24822	24822	24821	48270	57664	27072	8	8	9	7	26802	40763	6	26634	26635	26629	34174	34166	34176	4
RW_MTL31_199_P3_AMC1578_S199.fasta	32825	58500	35572	35576	35577	35575	35573	35573	34422	26166	33952	59489	35829	38885	57566	225	32825	29638	26280	30224	34833	55968	55962	55962	30742	35650	27076	49414	39975	24835	24837	24834	48288	57686	27079	10	4	8	6	26800	40776	5	26641	26641	26635	34193	34185	34191	2
RW_MTL31_200_P3_AMC1580_S200.fasta	32678	37352	4504	4507	4505	4506	4509	4501	10040	7249	9743	23422	4278	11087	35531	32078	32698	3263	2892	3336	4430	24348	24355	24352	3652	4583	7508	35126	5440	6718	6718	6717	14841	35631	7476	30706	30734	30705	30705	7317	5606	30715	6811	6813	6816	4366	4363	4363	30724
RW_MTL31_201_P3_AMC1582_S201.fasta	27897	32135	7860	7862	7861	7861	7862	7857	4006	1833	3502	19401	7882	3202	31587	27653	27902	6622	5850	6631	7756	18996	18992	19000	6812	8076	1945	30825	8954	1766	1768	1766	5351	31684	1922	26635	26642	26646	26630	1583	9141	26640	3	1	1	7573	7569	7569	26640
RW_MTL31_202_P3_AMC1584_S202.fasta	27897	32137	7863	7866	7864	7864	7865	7862	4010	1833	3502	19405	7886	3209	31584	27653	27900	6622	5844	6627	7756	18998	18994	19001	6813	8072	1948	30824	8951	1768	1769	1768	5354	31682	1924	26636	26643	26646	26629	1588	9135	26640	2	2	2	7572	7568	7565	26642
RW_MTL31_203_P3_AMC1586_S203.fasta	27904	32137	7861	7864	7862	7861	7863	7860	4012	1833	3503	19405	7884	3208	31592	27658	27907	6621	5846	6627	7756	18996	18991	19000	6814	8074	1948	30824	8953	1768	1769	1768	5354	31686	1924	26639	26646	26649	26632	1587	9137	26643	4	2	2	7572	7568	7567	26645
RW_MTL31_204_P3_AMC1590_S204.fasta	29633	31930	8948	8951	8948	8948	8952	8945	2925	489	2284	20341	9039	4326	31655	27977	29635	7263	6488	7442	8876	19764	19753	19761	7633	8942	152	30944	10025	310	309	310	5466	31714	182	27007	27022	27011	27006	2552	10006	27014	1945	1945	1945	8783	8777	8776	27013
RW_MTL31_205_P3_AMC1592_S205.fasta	29616	31928	8938	8941	8938	8938	8942	8935	2920	485	2283	20324	9034	4322	31652	27963	29618	7257	6482	7435	8867	19754	19744	19752	7628	8938	151	30928	10014	308	307	308	5464	31708	180	26991	27006	26995	26989	2542	9995	26997	1944	1946	1945	8779	8773	8772	26997
RW_MTL31_206_P3_AMC1593_S206.fasta	29623	31928	8939	8942	8939	8939	8943	8936	2923	488	2288	20332	9037	4326	31652	27964	29626	7256	6479	7436	8872	19756	19746	19757	7626	8938	153	30935	10019	310	309	310	5464	31707	182	26994	27009	26998	26990	2552	10000	26998	1946	1949	1949	8782	8775	8775	27000
RW_MTL31_207_P3_AMC1601_S207.fasta	44516	52062	38240	38249	38245	38247	38245	38243	35967	28166	35836	61987	37879	41105	50831	44802	44533	31747	28390	32373	37535	58201	58200	58198	32882	38379	28862	28722	42769	25593	25593	25590	50648	50935	28456	42615	42622	42619	42610	27315	43201	42618	28423	28423	28420	36987	36980	36977	42613
RW_MTL31_208_P3_AMC1647_S208.fasta	36616	42568	5104	5105	5101	5101	5105	5103	11274	8490	10815	26083	4833	12712	41421	36404	36639	3489	3151	3718	269	26785	26789	26783	3984	4919	8736	40522	6139	7801	7802	7800	16659	41406	8707	34845	34853	34851	34837	8622	6301	34853	7944	7944	7942	303	298	299	34843
RW_MTL31_209_P3_AMC1649_S209.fasta	36632	42572	5115	5117	5112	5112	5120	5118	11284	8502	10824	26087	4834	12724	41429	36404	36652	3499	3151	3728	270	26792	26796	26790	3993	4921	8748	40525	6148	7811	7815	7811	16666	41414	8721	34845	34855	34853	34839	8637	6310	34852	7946	7947	7945	304	300	301	34842
RW_MTL31_210_P3_AMC1651_S210.fasta	36635	42572	5114	5116	5111	5111	5119	5115	11282	8500	10824	26089	4835	12723	41428	36405	36655	3500	3155	3733	270	26792	26796	26790	3991	4920	8748	40527	6147	7811	7815	7811	16665	41413	8721	34845	34856	34853	34838	8635	6308	34853	7946	7947	7945	303	300	301	34843
RW_MTL31_211_P3_AMC1671_S211.fasta	57842	65664	26877	26883	26879	26879	26883	26880	25194	18770	25155	36774	26826	28859	60768	57077	57837	22500	20165	22962	25989	31632	31633	31628	23363	27355	19380	62409	30828	17398	17397	17392	36971	60565	19240	54301	54308	54304	54285	18467	31688	54311	18834	18834	18834	25586	25582	25577	54295
RW_MTL31_212_P3_AMC1674_S212.fasta	60375	70290	23865	23867	23865	23866	23867	23856	21532	14969	20848	50944	23336	23032	66240	60831	60380	19998	17910	20464	22987	47988	47995	47994	20430	24410	15518	68169	27230	13900	13898	13898	32202	65996	15381	58168	58171	58159	58152	14418	28121	58154	14427	14429	14428	22665	22662	22655	58158
RW_MTL31_213_P3_AMC1675_S213.fasta	60371	70284	23862	23863	23861	23862	23864	23852	21536	14965	20844	50947	23328	23032	66240	60829	60376	19992	17904	20458	22980	47987	47994	47993	20423	24403	15516	68166	27224	13898	13896	13896	32199	65994	15380	58168	58171	58159	58152	14414	28118	58154	14423	14425	14424	22659	22656	22649	58158
RW_MTL31_214_P3_AMC1679_S214.fasta	32051	37888	4138	4137	4136	4137	4138	4135	9609	7297	9572	22673	4014	10885	36241	31623	32073	3016	2609	3051	3694	24030	24034	24030	1836	3921	7514	35354	5191	6663	6664	6660	14849	36272	7490	30458	30474	30471	30457	7246	5429	30474	6685	6685	6680	3692	3687	3688	30467
RW_MTL31_215_P3_AMC1691_S215.fasta	29267	31406	8795	8797	8795	8794	8797	8793	2956	512	2295	20111	8903	4287	31066	27550	29269	7198	6420	7381	8737	19328	19319	19330	7589	8792	477	30539	9919	557	557	558	5426	31153	507	26995	27008	26996	26988	2570	9847	26991	1965	1965	1966	8654	8649	8649	26999
RW_MTL31_216_P3_AMC1693_S216.fasta	29270	31407	8794	8796	8794	8793	8796	8795	2957	513	2296	20108	8906	4287	31068	27546	29272	7198	6418	7382	8736	19333	19324	19335	7587	8794	479	30540	9919	558	558	559	5427	31155	508	26991	27004	26992	26984	2569	9847	26987	1965	1966	1967	8654	8649	8649	26995
RW_MTL31_217_P3_AMC1761_S217.fasta	36187	41179	6190	6190	6189	6188	6194	6186	10634	8425	10530	25737	6189	11596	40213	34660	36208	4850	4175	5078	6133	25562	25557	25568	5225	6375	8511	38798	7390	7768	7769	7769	16249	40098	8526	33587	33613	33593	33591	8103	7491	33591	7109	7105	7103	6057	6053	6055	33592
RW_MTL31_218_P3_AMC1764_S218.fasta	36160	41175	6187	6187	6186	6185	6188	6180	10628	8408	10524	25710	6186	11590	40212	34623	36183	4840	4166	5067	6132	25546	25541	25552	5216	6363	8496	38761	7382	7762	7763	7763	16225	40094	8511	33547	33574	33556	33552	8081	7482	33551	7082	7079	7077	6056	6052	6054	33552
RW_MTL31_219_P3_AMC1766_S219.fasta	57096	18027	41862	41870	41867	41869	41869	41866	40169	30354	40063	67505	41983	45418	21006	58480	57105	35991	32024	36463	40769	64500	64488	64495	37160	42828	31313	55231	47708	28000	27995	27997	56748	21064	31027	56104	56116	56095	56092	30848	48977	56109	31161	31162	31157	40105	40101	40098	56101
RW_MTL31_220_P3_AMC1784_S220.fasta	35739	41956	11044	11048	11044	11042	11049	11041	7579	3981	6560	25798	11079	5685	40233	35752	35737	9318	8223	9378	10845	24934	24926	24936	9579	11614	4039	39446	12922	3588	3589	3590	9886	40229	4058	33959	33973	33973	33956	3058	13051	33955	3447	3449	3447	10592	10587	10589	33957
RW_MTL31_221_P3_AMC1788_S221.fasta	35743	41957	11038	11042	11038	11037	11043	11038	7579	3982	6564	25804	11075	5689	40234	35749	35739	9320	8222	9379	10846	24931	24924	24933	9580	11611	4036	39442	12918	3588	3589	3588	9886	40230	4054	33954	33967	33966	33952	3058	13045	33951	3443	3445	3443	10593	10588	10585	33952
RW_MTL31_222_P3_AMC1805_S222.fasta	63504	71304	26759	26770	26766	26762	26765	26760	26110	19496	25700	5	26278	29543	67226	62314	63518	21697	19565	22135	26227	37488	37486	37485	23107	27016	20089	68774	30609	18166	18165	18166	38871	66809	20081	59479	59482	59489	59461	19407	31311	59485	19403	19401	19402	25901	25895	25894	59480
RW_MTL31_223_P3_AMC1807_S223.fasta	38794	44326	6695	6695	6694	6694	6696	6689	11476	8948	11341	27357	6660	12246	42554	36517	38785	5311	4585	5541	6652	27490	27483	27494	5543	7038	9058	40995	8081	8104	8104	8105	17330	42577	9023	35298	35322	35309	35300	8218	8108	35308	7300	7297	7296	6611	6599	6606	35302
RW_MTL31_224_P3_AMC1808_S224.fasta	63509	71291	26758	26768	26765	26763	26764	26758	26102	19501	25699	5	26274	29535	67215	62300	63524	21696	19562	22140	26224	37484	37484	37481	23104	27010	20084	68777	30610	18162	18162	18163	38870	66796	20079	59472	59475	59476	59453	19404	31314	59477	19398	19392	19393	25896	25893	25892	59470
RW_MTL31_225_P3_AMC1813_S225.fasta	37661	44079	5530	5536	5531	5529	5539	5531	11900	8662	11605	27263	5059	13134	42287	37336	37683	3804	3399	4009	4883	28241	28247	28248	4245	306	8863	41363	6669	8036	8036	8036	17658	42398	8854	35868	35881	35878	35869	8754	6896	35882	8091	8096	8095	4856	4852	4852	35866
RW_MTL31_226_P3_AMC1814_S226.fasta	38796	44329	6695	6697	6694	6694	6697	6694	11474	8946	11339	27357	6665	12244	42556	36520	38789	5313	4584	5539	6656	27490	27483	27494	5544	7039	9060	40997	8083	8107	8106	8108	17325	42577	9026	35301	35324	35312	35302	8216	8109	35311	7302	7295	7295	6614	6602	6609	35305
RW_MTL31_227_P3_AMC1819_S227.fasta	38018	70510	41106	41115	41115	41113	41110	41109	39913	29656	39329	70532	40759	45334	66024	39760	38035	33921	30588	34632	39604	65613	65596	65614	35595	41326	30409	56853	46430	27144	27144	27144	56877	65918	30154	36729	36735	36740	36729	29661	48196	36730	30165	30168	30164	38630	38624	38622	36727
RW_MTL31_228_P3_AMC1824_S228.fasta	38791	44328	6692	6695	6691	6691	6695	6692	11467	8942	11335	27353	6663	12246	42556	36519	38785	5313	4581	5536	6656	27491	27484	27495	5538	7038	9057	40997	8081	8104	8103	8105	17326	42577	9023	35302	35325	35313	35303	8210	8103	35312	7302	7295	7295	6614	6602	6609	35306
RW_MTL31_229_P3_AMC1863_S229.fasta	32056	37474	4651	4652	4649	4648	4652	4643	9818	7473	9596	22508	4672	10841	36162	31627	32078	3626	3154	3612	4476	23437	23438	23437	3062	4754	7590	35148	5966	6774	6772	6772	14537	36137	7597	30373	30383	30377	30365	7160	5872	30379	6884	6885	6882	4425	4422	4423	30373
RW_MTL31_230_P3_AMC1866_S230.fasta	57810	18803	42540	42556	42542	42546	42546	42552	40759	30584	40489	68401	42504	46064	21500	58896	57817	36179	32363	36766	41168	65456	65446	65454	37457	43117	31552	55899	48245	28069	28066	28067	57709	21564	31250	56493	56509	56497	56486	31203	49534	56504	31486	31486	31483	40535	40527	40526	56488
RW_MTL31_231_P3_AMC1867_S231.fasta	28935	32583	3786	3787	3786	3787	3789	3783	8872	6493	8502	20484	3687	9528	31198	28208	28927	2784	2496	2887	3781	20823	20829	20828	3019	3851	6657	30689	4701	5966	5966	5964	12806	31274	6605	26905	26923	26899	26898	6505	4784	26908	5990	5990	5990	3734	3730	3729	26909
RW_MTL31_232_P3_AMC1869_S232.fasta	33575	37444	4356	4358	4354	4354	4360	4359	9760	7746	9426	23509	4178	11132	36634	32024	33591	3055	2714	3203	284	23788	23792	23790	3497	4161	7890	35895	5512	7101	7100	7097	14427	36616	7899	30913	30921	30915	30903	7646	5344	30921	6855	6860	6859	317	312	314	30910
RW_MTL31_233_P3_AMC1870_S233.fasta	27933	32017	7872	7872	7871	7871	7873	7867	4465	2126	3893	18899	7941	3539	31033	27824	27936	6604	5856	6686	7865	19034	19026	19035	6751	8181	2228	30333	9001	2011	2010	2011	5811	31138	2232	26661	26670	26662	26654	1949	9186	26654	1604	1606	1606	7771	7767	7769	26662
RW_MTL31_234_P3_AMC1872_S234.fasta	29695	34845	8980	8982	8980	8979	8982	8977	4571	2511	3906	20730	8931	1732	33728	29423	29696	7315	6679	7500	9072	20108	20104	20113	7677	9120	2664	32492	10075	2437	2437	2437	6011	33849	2672	28421	28430	28429	28418	767	10218	28416	1689	1688	1688	8909	8904	8905	28420
RW_MTL31_235_P3_AMC1882_S235.fasta	44514	52069	38233	38242	38238	38240	38237	38235	35955	28154	35827	61985	37874	41093	50832	44806	44535	31739	28389	32370	37535	58206	58205	58202	32880	38377	28847	28721	42765	25579	25578	25576	50640	50937	28440	42620	42628	42625	42616	27304	43198	42625	28410	28410	28409	36986	36979	36978	42620
RW_MTL31_236_P3_AMC1884_S236.fasta	44509	52072	38230	38241	38235	38237	38236	38235	35955	28153	35830	61983	37876	41088	50834	44809	44531	31737	28386	32371	37534	58200	58199	58196	32885	38372	28846	28722	42768	25582	25581	25579	50640	50939	28439	42616	42622	42619	42611	27301	43198	42619	28407	28407	28406	36987	36980	36979	42615
RW_MTL31_237_P3_AMC1886_S237.fasta	44530	52071	38237	38246	38242	38244	38241	38239	35966	28167	35838	62003	37879	41103	50834	44824	44549	31747	28397	32375	37543	58224	58223	58220	32884	38385	28860	28729	42772	25587	25587	25584	50653	50937	28454	42637	42645	42642	42633	27313	43206	42641	28418	28418	28415	36994	36987	36985	42637
RW_MTL31_238_P3_AMC1888_S238.fasta	44525	52068	38242	38250	38247	38249	38247	38244	35970	28168	35836	61997	37885	41104	50834	44815	44544	31752	28395	32380	37545	58213	58211	58208	32879	38383	28862	28721	42774	25589	25589	25587	50654	50938	28456	42629	42636	42633	42625	27313	43208	42633	28425	28426	28423	36995	36988	36986	42629
RW_MTL31_239_P3_AMC1890_S239.fasta	44529	52077	38239	38250	38244	38246	38246	38245	35972	28168	35848	61995	37885	41103	50837	44825	44549	31751	28392	32389	37552	58220	58218	58215	32891	38389	28861	28732	42779	25588	25587	25585	50655	50943	28454	42634	42641	42638	42629	27311	43214	42637	28422	28422	28419	37005	36998	36997	42633
RW_MTL31_240_P3_AMC1892_S240.fasta	44531	52084	38230	38240	38235	38237	38234	38233	35970	28168	35843	62020	37873	41107	50839	44836	44555	31743	28394	32375	37541	58223	58221	58221	32879	38383	28860	28722	42768	25589	25588	25586	50659	50945	28453	42643	42652	42647	42639	27311	43204	42646	28423	28422	28419	36992	36985	36984	42642
RW_MTL31_241_P3_AMC1894_S241.fasta	44518	52084	38237	38245	38242	38244	38242	38237	35974	28163	35840	62007	37882	41112	50845	44810	44536	31745	28385	32376	37547	58210	58208	58205	32878	38375	28862	28723	42776	25592	25592	25590	50658	50950	28453	42621	42626	42625	42614	27316	43214	42626	28427	28428	28425	36997	36990	36987	42620
RW_MTL31_242_P3_AMC1896_S242.fasta	39734	47444	6104	6111	6106	6103	6110	6099	12726	9136	12370	29318	6040	13968	44775	39527	39756	4725	4154	4873	5688	30285	30292	30292	4853	6157	9305	44077	7186	8395	8394	8392	19027	44792	9345	37723	37743	37732	37724	9324	8140	37732	8708	8710	8712	5637	5633	5635	37722
RW_MTL31_243_P3_AMC1898_S243.fasta	44531	52066	38229	38238	38234	38236	38233	38231	35956	28163	35820	61988	37866	41081	50816	44816	44553	31737	28393	32371	37533	58213	58212	58210	32879	38371	28855	28719	42767	25584	25583	25581	50649	50922	28449	42630	42635	42633	42625	27304	43199	42632	28419	28416	28413	36983	36976	36974	42629
RW_MTL31_244_P3_AMC1900_S244.fasta	44511	52066	38241	38250	38246	38248	38245	38243	35960	28156	35834	61981	37879	41097	50832	44810	44532	31740	28389	32372	37537	58213	58212	58209	32887	38380	28850	28718	42766	25584	25584	25581	50637	50934	28443	42624	42630	42627	42619	27302	43200	42628	28415	28415	28412	36988	36981	36979	42623
RW_MTL31_245_P3_AMC1902_S245.fasta	44522	52075	38226	38236	38231	38233	38231	38231	35963	28158	35835	61988	37875	41099	50833	44816	44541	31745	28391	32375	37543	58215	58213	58210	32885	38376	28851	28733	42767	25585	25584	25582	50650	50938	28445	42628	42634	42632	42623	27305	43204	42632	28418	28418	28416	36996	36989	36986	42626
RW_MTL31_246_P3_AMC1904_S246.fasta	44529	52073	38236	38246	38241	38243	38242	38240	35968	28167	35837	62006	37879	41100	50836	44819	44550	31744	28395	32375	37549	58219	58218	58215	32884	38388	28862	28727	42775	25587	25588	25585	50654	50940	28455	42633	42640	42637	42628	27313	43208	42636	28422	28423	28419	36999	36992	36991	42632
RW_MTL31_247_P3_AMC1909_S247.fasta	37028	43474	5177	5184	5179	5176	5185	5177	11297	8493	11025	26318	4916	12576	41143	36504	37050	3705	3234	3823	4579	27372	27376	27377	3861	3762	8650	40302	6382	7749	7750	7747	16956	41306	8651	35263	35272	35262	35252	8325	6229	35271	7837	7839	7840	4534	4529	4530	35267
RW_MTL31_248_P3_AMC1910_S248.fasta	27907	32135	7861	7864	7862	7862	7863	7860	4006	1835	3507	19411	7885	3207	31581	27662	27910	6632	5855	6637	7755	18990	18987	18994	6811	8085	1952	30822	8955	1770	1771	1770	5359	31678	1921	26642	26650	26653	26636	1584	9138	26647	4	4	4	7573	7569	7568	26648
RW_MTL31_249_P3_AMC1913_S249.fasta	44463	51560	7610	7618	7615	7612	7618	7611	13769	10500	13582	32065	7385	15273	49778	44528	44490	5807	5045	5997	7270	33126	33133	33133	6103	7839	10625	48502	8618	9523	9521	9523	20585	49834	10645	42642	42656	42653	42634	10274	9222	42647	9562	9559	9557	7183	7178	7182	42647
RW_MTL31_250_P3_AMC1916_S250.fasta	32685	37342	4503	4505	4504	4505	4507	4499	10045	7241	9740	23417	4271	11086	35515	32070	32705	3264	2897	3332	4422	24355	24361	24359	3649	4579	7501	35119	5435	6708	6708	6707	14851	35618	7472	30701	30721	30694	30692	7311	5601	30702	6807	6806	6809	4359	4355	4355	30711
RW_MTL31_251_P3_AMC1918_S251.fasta	32671	37342	4495	4496	4496	4497	4498	4491	10039	7242	9731	23417	4268	11080	35519	32069	32692	3258	2887	3329	4422	24345	24351	24349	3647	4580	7499	35119	5433	6707	6707	6706	14827	35622	7470	30701	30722	30695	30694	7309	5597	30704	6811	6809	6812	4358	4354	4354	30713
RW_MTL31_252_P3_AMC1920_S252.fasta	27898	32135	7857	7860	7858	7858	7859	7856	4005	1830	3499	19404	7888	3206	31581	27662	27901	6628	5849	6632	7759	18991	18986	18994	6813	8077	1944	30822	8955	1764	1765	1764	5357	31678	1920	26643	26651	26654	26637	1584	9138	26648	5	5	5	7576	7572	7571	26649
RW_MTL31_253_P3_AMC1922_S253.fasta	27899	32139	7859	7862	7860	7860	7861	7858	4007	1832	3502	19401	7880	3209	31584	27663	27903	6620	5844	6626	7753	18996	18992	19000	6809	8073	1949	30825	8948	1766	1768	1766	5360	31681	1922	26643	26652	26655	26637	1586	9134	26649	2	3	3	7568	7564	7564	26650
RW_MTL31_254_P3_AMC1924_S254.fasta	27898	32134	7860	7863	7861	7861	7862	7859	4006	1835	3507	19412	7881	3208	31580	27657	27901	6626	5848	6631	7753	18992	18989	18996	6807	8079	1953	30819	8953	1770	1771	1770	5359	31679	1921	26638	26647	26650	26632	1584	9137	26644	3	5	5	7569	7565	7564	26645
RW_MTL31_255_P3_AMC1926_S255.fasta	27896	32135	7856	7859	7857	7857	7858	7855	4006	1833	3501	19401	7880	3206	31581	27658	27901	6620	5843	6626	7752	18994	18992	18997	6808	8073	1947	30822	8948	1765	1767	1765	5352	31678	1921	26639	26648	26651	26633	1585	9134	26645	3	4	4	7566	7562	7562	26646
RW_MTL31_256_P3_AMC1929_S256.fasta	27894	32135	7859	7862	7860	7860	7861	7858	4004	1832	3502	19404	7881	3207	31580	27657	27898	6621	5844	6626	7753	18996	18994	19000	6808	8075	1947	30822	8948	1765	1767	1765	5353	31678	1921	26638	26647	26650	26632	1584	9137	26642	5	5	3	7568	7564	7564	26643
RW_MTL31_257_P3_AMC1930_S257.fasta	27895	32137	7853	7856	7854	7854	7855	7852	4008	1831	3498	19404	7885	3206	31583	27656	27898	6623	5843	6627	7756	18992	18987	18994	6811	8072	1944	30820	8956	1763	1764	1763	5350	31679	1919	26639	26648	26651	26633	1583	9137	26645	3	7	7	7572	7566	7567	26646
RW_MTL31_258_P3_AMC1934_S258.fasta	44508	52065	38232	38240	38237	38239	38236	38233	35964	28166	35838	61991	37875	41112	50835	44808	44528	31740	28385	32368	37547	58207	58205	58202	32879	38376	28859	28720	42768	25594	25594	25592	50658	50940	28453	42620	42628	42624	42616	27312	43201	42623	28425	28426	28423	36997	36990	36988	42618
RW_MTL31_259_P3_AMC1993_S259.fasta	56819	65277	27073	27077	27072	27074	27077	27073	25468	19038	25164	36649	26783	28653	61024	56400	56829	22402	20019	22727	26099	30847	30852	30850	23266	27400	19700	62033	30748	17762	17767	17756	37320	60841	19536	54067	54090	54071	54054	18699	31642	54075	18905	18906	18909	25690	25684	25684	54065
RW_MTL31_260_P3_AMC1994_S260.fasta	56822	65267	27084	27088	27082	27085	27088	27084	25474	19046	25171	36650	26796	28667	61035	56394	56831	22413	20037	22745	26119	30850	30855	30852	23284	27407	19711	62037	30758	17771	17776	17765	37337	60854	19546	54076	54097	54081	54063	18713	31652	54084	18920	18920	18923	25711	25705	25705	54074
RW_MTL31_261_P3_AMC1996_S261.fasta	27938	33207	3738	3740	3737	3737	3740	3737	8311	6282	8196	19313	3367	9546	32330	27524	27954	658	612	652	3025	20227	20230	20230	2648	3355	6413	30835	4312	5718	5720	5718	12775	32355	6410	26461	26478	26471	26462	6353	4463	26473	5842	5842	5842	3018	3014	3014	26464
RW_MTL31_262_P3_AMC2004_S262.fasta	36702	41814	5030	5032	5028	5027	5034	5032	11195	8575	10679	26000	4792	12596	40687	35756	36722	3524	3173	3728	346	26590	26594	26590	4016	4954	8769	39767	6133	7868	7868	7863	16439	40670	8778	34635	34641	34639	34625	8659	6138	34641	7824	7825	7823	385	381	380	34633
RW_MTL31_263_P3_AMC2018_S263.fasta	49072	56858	9325	9327	9325	9324	9329	9324	15123	11339	14976	35915	9258	16684	53847	48085	49088	7389	6516	7630	8904	36658	36653	36663	7606	9458	11574	53307	11017	10477	10478	10477	23168	54022	11528	46093	46111	46104	46092	10908	11166	46099	10112	10110	10108	8793	8783	8781	46090
RW_MTL31_264_P3_AMC2019_S264.fasta	63364	71303	26750	26761	26757	26753	26756	26752	26077	19501	25664	12	26274	29538	67105	62298	63377	21686	19564	22125	26226	37485	37485	37482	23101	27008	20085	68769	30601	18164	18163	18164	38804	66724	20076	59472	59476	59482	59453	19405	31300	59478	19399	19397	19398	25898	25894	25892	59472
RW_MTL31_265_P3_AMC2021_S265.fasta	33544	62511	37589	37595	37594	37594	37592	37590	36704	27517	36133	63275	37462	41288	61476	200	33543	31448	27932	31895	36331	59260	59254	59252	32620	37606	28497	51233	42072	25635	25635	25633	51297	61564	28367	90	86	87	85	27669	43616	82	28074	28076	28070	35791	35788	35791	84
RW_MTL31_266_P3_AMC2027_S266.fasta	57825	65650	26879	26884	26880	26882	26884	26881	25201	18781	25151	36767	26808	28862	60766	57059	57825	22500	20163	22945	25985	31639	31643	31637	23362	27357	19391	62374	30829	17404	17403	17398	36977	60565	19248	54306	54316	54311	54291	18475	31687	54316	18839	18839	18839	25578	25574	25573	54300
RW_MTL31_267_P3_AMC2037_S267.fasta	35950	42153	5046	5049	5044	5045	5051	5050	11270	8442	10729	25970	4791	12581	40816	35738	35968	3525	3157	3734	369	26595	26600	26596	4063	4991	8695	40054	6131	7801	7798	7796	16860	40806	8709	34401	34409	34402	34390	8651	6277	34407	7836	7838	7836	414	410	408	34402
RW_MTL31_268_P3_AMC2039_S268.fasta	35948	42155	5048	5051	5046	5047	5053	5052	11268	8440	10726	25968	4792	12582	40817	35739	35966	3526	3157	3735	370	26597	26602	26598	4059	4992	8693	40056	6132	7799	7796	7794	16860	40807	8707	34401	34410	34402	34390	8649	6275	34407	7837	7839	7837	416	412	410	34403
RW_MTL31_269_P3_AMC2098_S269.fasta	36203	41184	6194	6193	6193	6192	6194	6187	10633	8418	10528	25742	6195	11595	40220	34662	36226	4848	4173	5076	6138	25569	25564	25575	5227	6375	8506	38806	7392	7763	7764	7763	16241	40101	8521	33589	33617	33596	33592	8105	7492	33592	7103	7101	7099	6064	6059	6061	33595
RW_MTL31_270_P3_AMC2100_S270.fasta	31739	36132	4381	4386	4385	4383	4390	4380	9556	6983	9267	22773	4131	10520	34582	31288	31757	3204	2833	3285	4339	23234	23238	23236	3525	4526	7218	34126	5290	6557	6556	6556	14217	34682	7173	29978	30007	29985	29985	7109	5557	29994	6575	6574	6574	4300	4293	4294	29995
RW_MTL31_271_P3_AMC2102_S271.fasta	36184	41176	6191	6191	6190	6189	6192	6184	10630	8419	10528	25736	6188	11594	40211	34661	36206	4847	4173	5072	6130	25562	25557	25568	5222	6370	8507	38796	7386	7767	7767	7766	16245	40096	8521	33588	33615	33594	33592	8102	7489	33592	7103	7100	7098	6054	6050	6052	33594
RW_MTL31_272_P3_AMC2127_S272.fasta	63960	71301	26801	26810	26806	26806	26806	26800	26129	19503	25767	8	26317	29607	67175	62305	63975	21754	19615	22153	26231	37981	37979	37975	23104	27017	20081	68774	30612	18167	18167	18168	38928	66938	20077	59482	59487	59487	59462	19422	31365	59489	19401	19397	19399	25899	25897	25894	59482
RW_MTL31_273_P3_AMC2129_S273.fasta	63500	71307	26753	26765	26760	26758	26760	26758	26102	19502	25696	2	26267	29541	67211	62306	63516	21698	19561	22137	26231	37487	37490	37487	23100	27010	20085	68773	30612	18166	18165	18166	38873	66798	20078	59470	59476	59475	59452	19407	31312	59477	19401	19395	19397	25901	25898	25896	59472
RW_MTL31_274_P3_AMC2132_S274.fasta	63944	71304	26791	26803	26798	26796	26798	26796	26130	19498	25769	7	26304	29609	67183	62305	63957	21752	19598	22135	26226	37972	37969	37968	23098	27007	20083	68769	30601	18168	18168	18168	38917	66947	20076	59480	59482	59484	59462	19425	31352	59485	19397	19393	19395	25895	25893	25890	59479
RW_MTL31_275_P3_AMC2133_S275.fasta	50767	57542	40890	40901	40896	40898	40892	40900	39457	29927	39222	68826	41047	44661	56390	50903	50789	34499	30530	35078	40081	63979	63975	63976	35825	41158	31035	3	45949	28055	28049	28056	55847	56141	30841	49445	49456	49434	49434	29957	46924	49441	30869	30873	30868	39470	39464	39464	49451
RW_MTL31_276_P3_AMC2136_S276.fasta	38788	44325	6692	6694	6691	6691	6694	6691	11468	8938	11331	27349	6660	12241	42551	36515	38780	5312	4583	5539	6653	27488	27481	27492	5539	7038	9052	40992	8078	8100	8098	8100	17324	42576	9016	35297	35321	35306	35297	8210	8102	35305	7294	7290	7290	6612	6600	6607	35301
RW_MTL31_277_P3_AMC2138_S277.fasta	38793	44330	6699	6701	6698	6698	6702	6695	11468	8942	11335	27351	6663	12245	42558	36523	38786	5315	4581	5538	6658	27492	27485	27496	5540	7041	9057	40999	8082	8104	8103	8105	17326	42579	9023	35301	35324	35312	35302	8210	8106	35311	7301	7295	7294	6616	6604	6611	35305
RW_MTL31_278_P3_AMC2140_S278.fasta	63961	71296	26805	26816	26812	26810	26812	26806	26132	19502	25771	8	26322	29608	67181	62308	63974	21757	19613	22152	26237	37980	37976	37973	23109	27020	20083	68773	30618	18168	18168	18169	38928	66942	20076	59486	59490	59491	59466	19422	31364	59492	19399	19396	19398	25905	25901	25899	59485
RW_MTL31_279_P3_AMC2143_S279.fasta	63506	71312	26755	26767	26763	26758	26762	26757	26107	19503	25706	1	26273	29544	67221	62307	63521	21694	19560	22134	26223	37502	37502	37499	23100	27007	20091	68776	30609	18170	18169	18170	38872	66802	20080	59473	59476	59482	59455	19409	31312	59477	19409	19407	19409	25896	25892	25892	59473
RW_MTL31_280_P3_AMC2145_S280.fasta	38790	44326	6692	6693	6691	6691	6693	6690	11464	8938	11333	27347	6656	12243	42554	36516	38783	5311	4579	5535	6654	27490	27483	27494	5536	7037	9055	40994	8078	8101	8100	8102	17323	42577	9021	35297	35321	35307	35298	8208	8101	35307	7296	7292	7292	6612	6600	6607	35302
RW_MTL31_281_P3_AMC2147_S281.fasta	40447	47612	6133	6140	6136	6134	6141	6141	12702	9227	12321	29857	6060	14100	45192	40266	40467	4401	4105	4628	6551	30614	30614	30612	4902	6119	9462	44824	7819	8523	8523	8519	18999	45312	9437	38788	38807	38789	38787	9165	8002	38794	8457	8459	8461	6549	6547	6547	38787
RW_MTL31_282_P3_AMC2211_S282.fasta	56142	66256	18585	18586	18584	18583	18587	18579	13656	8848	13120	43579	18612	13655	61765	56479	56169	15513	13648	15774	17949	41962	41963	41977	16189	19251	9011	61848	21594	8130	8133	8131	24029	61503	8987	52948	52968	52956	52950	7348	22529	52944	7177	7177	7176	17684	17682	17682	52944
RW_MTL31_283_P3_AMC2214_S283.fasta	29375	31644	8900	8903	8900	8900	8903	8901	2977	554	2295	20160	9022	4373	31590	27953	29378	7251	6506	7459	8827	19515	19505	19517	7587	8929	225	30737	9994	335	336	336	5440	31642	218	27039	27056	27046	27038	2597	10057	27039	1997	2002	2002	8731	8726	8727	27045
RW_MTL31_284_P3_AMC2217_S284.fasta	33702	62044	37342	37348	37347	37347	37345	37343	36368	27802	35623	62363	37301	41215	60850	132	33703	30971	27591	31555	36665	58133	58127	58127	32284	37115	28536	50840	42188	25665	25666	25664	50343	60787	28399	208	208	211	207	27522	43027	206	28046	28046	28040	35828	35824	35823	202
RW_MTL31_285_P3_AMC2219_S285.fasta	58881	67823	27680	27688	27684	27687	27682	27683	26232	19561	26291	38959	27535	29471	62786	58442	58887	23247	20796	23608	27029	32325	32329	32332	24171	28210	20339	64580	31791	18336	18337	18336	38744	62411	20169	55889	55905	55887	55889	18993	32654	55892	19543	19544	19541	26639	26633	26629	55887
RW_MTL31_286_P3_AMC2220_S286.fasta	35961	40944	6170	6170	6169	6168	6174	6166	10591	8377	10488	25603	6171	11533	40013	34439	35982	4847	4168	5070	6119	25443	25438	25449	5202	6364	8470	38555	7376	7775	7776	7775	16150	39891	8502	33359	33379	33358	33355	8048	7490	33357	7083	7080	7078	6050	6043	6045	33359
RW_MTL31_287_P3_AMC2236_S287.fasta	29621	31929	8945	8947	8945	8945	8948	8942	2921	486	2284	20328	9041	4322	31655	27967	29622	7259	6485	7438	8874	19757	19747	19755	7633	8941	152	30928	10017	308	307	308	5463	31710	181	26995	27008	26997	26993	2547	10001	26999	1943	1946	1946	8781	8775	8774	26999
RW_MTL31_288_P3_AMC2239_S288.fasta	29620	31920	8944	8946	8944	8944	8947	8941	2924	490	2287	20328	9040	4325	31649	27967	29621	7257	6485	7436	8870	19753	19743	19751	7630	8934	153	30928	10014	309	309	309	5466	31704	182	27000	27013	27002	26999	2551	9996	27005	1945	1948	1948	8782	8776	8775	27004
RW_MTL31_289_P4_AMC2255_S289.fasta	38225	44973	5687	5690	5685	5684	5693	5682	12116	8890	11715	27574	5354	13383	43046	38120	38213	4870	3972	4764	5497	28365	28369	28370	4806	5743	9079	41612	6923	8143	8142	8143	17751	43006	9093	36546	36559	36547	36537	8849	7545	36551	8150	8154	8152	5472	5468	5467	36546
RW_MTL31_290_P4_AMC2257_S290.fasta	44534	52091	38242	38250	38247	38249	38247	38242	35977	28169	35851	62013	37887	41107	50846	44830	44550	31751	28393	32383	37545	58222	58222	58218	32887	38382	28866	28739	42780	25593	25592	25590	50656	50948	28458	42638	42646	42642	42634	27318	43213	42642	28426	28426	28424	36998	36991	36988	42637
RW_MTL31_291_P4_AMC2261_S291.fasta	44467	51559	7611	7620	7617	7614	7620	7613	13766	10500	13579	32066	7382	15272	49776	44528	44493	5812	5046	6004	7265	33123	33131	33130	6102	7834	10623	48500	8617	9522	9520	9523	20582	49832	10644	42640	42654	42649	42632	10272	9221	42645	9559	9556	9554	7177	7173	7176	42645
RW_MTL31_292_P4_AMC2262_S292.fasta	27899	32141	7867	7870	7868	7868	7869	7866	4014	1836	3510	19412	7888	3212	31586	27659	27902	6631	5854	6636	7756	18996	18992	19000	6816	8082	1955	30829	8957	1773	1772	1773	5367	31683	1925	26639	26647	26651	26634	1586	9141	26645	5	4	4	7575	7571	7568	26645
RW_MTL31_293_P4_AMC2265_S293.fasta	27895	32136	7857	7860	7858	7858	7859	7856	4007	1831	3501	19401	7884	3209	31581	27659	27898	6624	5845	6626	7757	18992	18987	18996	6811	8074	1948	30823	8955	1768	1767	1768	5357	31679	1924	26639	26648	26651	26633	1585	9139	26645	6	4	4	7573	7569	7568	26646
RW_MTL31_294_P4_AMC2272_S294.fasta	32821	58486	35558	35562	35563	35561	35559	35559	34420	26166	33959	59474	35817	38893	57546	227	32821	29629	26270	30211	34829	55979	55972	55972	30732	35643	27087	49405	39975	24831	24831	24829	48287	57666	27082	10	6	7	4	26805	40775	6	26636	26637	26631	34190	34188	34191	7
RW_MTL31_295_P4_AMC2278_S295.fasta	44453	51570	7610	7618	7615	7613	7618	7613	13770	10502	13585	32066	7388	15275	49783	44528	44480	5810	5043	5998	7273	33127	33134	33134	6104	7841	10627	48512	8622	9525	9523	9525	20588	49840	10647	42649	42663	42658	42641	10276	9223	42654	9563	9560	9558	7185	7181	7184	42654
RW_MTL31_296_P4_AMC2286_S296.fasta	36723	41650	4993	4995	4991	4991	4997	4996	11083	8498	10610	26017	4784	12452	40984	35940	36740	3452	3109	3656	210	26531	26535	26531	3954	4882	8751	40060	6070	7833	7833	7833	16374	40974	8749	34695	34703	34696	34685	8639	6182	34702	7766	7770	7770	278	275	274	34692
RW_MTL31_297_P4_AMC2289_S297.fasta	34671	40417	10513	10515	10513	10512	10515	10508	5762	3020	5030	24465	10505	2599	38782	34313	34675	8700	7771	8872	10410	23762	23756	23767	8850	10738	3173	37710	11772	2873	2874	2873	7798	38848	3180	32990	32998	32990	32984	1455	12059	32979	2391	2393	2391	10298	10298	10298	32985
RW_MTL31_298_P4_AMC2293_S298.fasta	27905	32141	7865	7868	7866	7866	7867	7864	4012	1836	3508	19408	7883	3207	31588	27660	27910	6625	5850	6630	7756	18997	18994	19001	6813	8082	1956	30828	8954	1770	1773	1771	5362	31685	1923	26642	26650	26655	26638	1586	9138	26649	3	3	3	7571	7567	7567	26648
RW_MTL31_299_P4_AMC2353_S299.fasta	44532	52074	38235	38245	38240	38242	38239	38238	35966	28165	35840	62011	37881	41105	50836	44823	44551	31750	28396	32382	37550	58227	58225	58222	32886	38385	28859	28727	42771	25588	25587	25585	50654	50941	28452	42636	42645	42642	42633	27311	43207	42642	28421	28420	28419	37001	36994	36992	42637
RW_MTL31_300_P4_AMC2355_S300.fasta	37688	45461	5193	5194	5191	5193	5195	5190	11981	8623	11757	27414	4915	13429	42986	37634	37701	4025	3318	4023	5330	28487	28494	28491	4490	5633	8813	41715	6936	7931	7935	7932	17687	43065	8810	35787	35795	35785	35779	8616	7515	35791	7991	7996	7999	5240	5236	5235	35779
RW_MTL31_301_P4_AMC2359_S301.fasta	37905	44323	5304	5311	5307	5303	5311	5307	11720	8525	11637	26987	4888	12876	41888	36709	37921	4174	3650	4254	4988	28131	28140	28140	4252	4885	8740	41261	6772	7909	7912	7906	17467	41945	8737	35380	35396	35382	35379	8408	7081	35395	7930	7934	7931	4943	4939	4937	35379
RW_MTL31_302_P4_AMC2375_S302.fasta	44458	51564	7616	7623	7621	7618	7623	7616	13771	10501	13585	32068	7381	15275	49779	44531	44486	5812	5047	6004	7266	33128	33135	33135	6104	7838	10626	48507	8613	9525	9523	9524	20588	49836	10647	42642	42656	42654	42634	10279	9223	42647	9566	9563	9561	7178	7174	7177	42647
RW_MTL31_303_P4_AMC2377_S303.fasta	44465	51563	7613	7622	7619	7616	7622	7612	13769	10503	13586	32068	7388	15273	49779	44533	44492	5807	5044	5998	7270	33126	33133	33133	6105	7840	10628	48506	8619	9526	9524	9527	20586	49835	10648	42648	42660	42657	42638	10273	9221	42651	9564	9561	9559	7183	7179	7182	42651
RW_MTL31_304_P4_AMC2379_S304.fasta	44466	51561	7611	7619	7617	7614	7619	7611	13771	10502	13587	32069	7386	15275	49778	44525	44492	5805	5047	5997	7270	33127	33134	33134	6106	7841	10629	48498	8618	9525	9525	9527	20590	49834	10649	42637	42651	42649	42629	10275	9223	42642	9565	9562	9560	7183	7177	7181	42642
RW_MTL31_305_P4_AMC2387_S305.fasta	35974	42190	4911	4916	4910	4912	4915	4912	10959	8245	10814	25373	4610	12427	40059	35383	35988	3469	3107	3549	4513	26544	26549	26548	3664	3733	8396	39126	6087	7453	7453	7450	16419	40152	8414	33954	33962	33955	33950	8099	6082	33962	7582	7586	7583	4445	4441	4441	33948
RW_MTL31_306_P4_AMC2389_S306.fasta	35973	42193	4910	4915	4909	4911	4914	4911	10958	8245	10811	25375	4608	12426	40062	35384	35987	3470	3110	3550	4513	26550	26557	26556	3664	3733	8397	39125	6091	7453	7453	7450	16418	40153	8414	33956	33967	33957	33955	8098	6085	33964	7581	7585	7582	4446	4441	4442	33953
RW_MTL31_307_P4_AMC2392_S307.fasta	35972	42195	4913	4918	4912	4914	4917	4914	10963	8247	10814	25374	4610	12429	40061	35383	35986	3473	3109	3551	4516	26550	26557	26556	3662	3734	8398	39126	6092	7457	7456	7454	16423	40152	8418	33955	33963	33956	33951	8102	6081	33963	7584	7588	7585	4449	4444	4445	33949
RW_MTL31_308_P4_AMC2393_S308.fasta	33487	62301	37607	37612	37611	37611	37610	37606	36745	27528	36005	63218	37468	41249	61418	253	33489	31435	27909	31888	36343	59013	59005	59009	32638	37585	28451	51143	42014	25638	25639	25637	51216	61490	28380	138	137	133	131	27618	43643	129	28086	28086	28080	35729	35725	35729	133
RW_MTL31_309_P4_AMC2395_S309.fasta	33487	62298	37606	37611	37610	37610	37609	37605	36740	27524	36003	63214	37467	41245	61417	252	33488	31427	27909	31887	36335	59005	58998	59000	32630	37584	28447	51137	42007	25633	25637	25632	51207	61489	28377	137	134	129	131	27618	43638	125	28086	28089	28083	35719	35715	35719	132
RW_MTL31_310_P4_AMC2397_S310.fasta	33489	62295	37606	37611	37610	37610	37609	37605	36737	27524	36000	63221	37463	41245	61418	254	33491	31427	27911	31888	36336	58999	58993	58994	32630	37583	28444	51146	42006	25633	25634	25632	51208	61489	28377	137	134	130	130	27617	43639	126	28084	28087	28081	35720	35716	35720	132
RW_MTL31_311_P4_AMC2457_S311.fasta	56812	65272	27078	27083	27077	27079	27083	27078	25471	19039	25166	36652	26786	28661	61031	56390	56818	22395	20026	22728	26102	30857	30862	30856	23272	27396	19703	62030	30752	17766	17771	17760	37328	60845	19540	54076	54098	54080	54062	18702	31643	54083	18911	18912	18915	25692	25686	25686	54074
RW_MTL31_312_P4_AMC2461_S312.fasta	270	59102	37150	37155	37155	37154	37154	37146	35279	28141	35170	62706	36951	40065	57577	33196	266	30785	27602	31660	36874	57251	57248	57246	31967	37318	28995	50662	41763	26097	26102	26099	49925	57202	28844	32857	32871	32863	32851	27788	42080	32860	27848	27852	27843	36287	36276	36280	32862
RW_MTL31_313_P4_AMC2465_S313.fasta	264	58530	37153	37159	37157	37156	37159	37151	35130	28343	35096	62236	36926	40041	57172	33268	264	30781	27619	31694	37007	57221	57218	57213	31978	37248	29159	50027	41900	26078	26082	26080	49493	57144	28909	32788	32805	32794	32780	27797	41759	32795	27963	27964	27955	36472	36461	36463	32794
RW_MTL31_314_P4_AMC2471_S314.fasta	34542	39306	10794	10796	10794	10791	10797	10788	4810	993	3928	24612	10876	6242	38059	34252	34544	8729	7891	8986	10387	24065	24064	24068	9214	10966	1080	37535	12145	1054	1056	1055	8059	38109	1092	33059	33067	33066	33054	3492	12501	33052	2802	2806	2805	10229	10229	10229	33057
RW_MTL31_315_P4_AMC2483_S315.fasta	35949	42155	5046	5049	5044	5045	5051	5049	11270	8439	10724	25967	4791	12580	40817	35738	35968	3524	3156	3733	368	26594	26599	26595	4060	4991	8692	40056	6131	7797	7794	7792	16858	40807	8705	34398	34407	34402	34390	8649	6274	34406	7836	7838	7836	413	409	408	34399
RW_MTL31_316_P4_AMC2485_S316.fasta	63370	71303	26753	26765	26760	26756	26760	26755	26078	19498	25660	10	26276	29540	67108	62302	63384	21686	19564	22124	26226	37488	37490	37487	23103	27012	20085	68772	30604	18165	18165	18165	38801	66725	20076	59478	59483	59489	59461	19405	31303	59485	19402	19400	19402	25899	25894	25893	59479
RW_MTL31_317_P4_AMC2487_S317.fasta	34441	40422	4297	4298	4298	4298	4299	4296	10599	7945	10282	24122	4010	11705	38547	34159	34442	3149	2689	3182	3946	25491	25501	25497	3336	4058	8216	37540	5137	7329	7332	7328	15638	38606	8173	32838	32851	32846	32835	7621	5421	32845	7067	7066	7065	3920	3918	3920	32837
RW_MTL31_318_P4_AMC2489_S318.fasta	35946	42150	5043	5045	5040	5042	5047	5046	11271	8441	10725	25963	4791	12580	40821	35737	35967	3522	3153	3730	368	26591	26596	26595	4060	4991	8695	40054	6130	7796	7797	7792	16855	40811	8707	34396	34408	34403	34391	8653	6278	34403	7834	7836	7834	411	407	408	34396
RW_MTL31_319_P4_AMC2495_S319.fasta	275	59113	37170	37175	37175	37176	37172	37165	35273	28141	35322	62702	36952	40168	57597	33203	270	30796	27615	31661	36870	57615	57612	57610	31960	37323	28991	50682	41767	26087	26091	26089	49933	57229	28841	32870	32882	32877	32860	27783	42065	32874	27852	27855	27846	36288	36277	36283	32872
RW_MTL31_320_P4_AMC2497_S320.fasta	36003	40974	4947	4949	4945	4947	4951	4953	10933	8341	10403	25568	4761	12259	40314	35593	36021	3450	3086	3660	315	26041	26045	26044	3960	4894	8563	39340	5986	7636	7638	7635	16152	40306	8549	34343	34353	34348	34338	8512	6118	34351	7694	7695	7693	335	330	332	34342
RW_MTL31_321_P4_AMC2499_S321.fasta	36011	40990	4957	4960	4955	4956	4962	4961	10934	8342	10405	25573	4762	12259	40324	35597	36027	3452	3092	3662	317	26049	26053	26049	3967	4901	8562	39342	5993	7640	7639	7638	16161	40314	8550	34346	34352	34352	34339	8512	6117	34355	7698	7699	7697	337	332	334	34344
RW_MTL31_322_P4_AMC2502_S322.fasta	36374	41910	5025	5027	5023	5023	5029	5029	11127	8466	10653	26101	4806	12544	40689	35905	36390	3512	3133	3684	319	26423	26430	26426	3992	4908	8711	40004	6065	7810	7809	7808	16502	40710	8720	34639	34648	34642	34630	8730	6202	34647	7871	7872	7870	357	354	352	34639
RW_MTL31_323_P4_AMC2503_S323.fasta	267	58527	37152	37159	37156	37157	37156	37149	35117	28332	35088	62225	36920	40035	57175	33266	267	30769	27614	31684	37006	57203	57200	57198	31971	37244	29149	50025	41883	26073	26076	26074	49479	57151	28898	32789	32806	32796	32784	27786	41742	32797	27961	27961	27952	36470	36460	36460	32796
RW_MTL31_324_P4_AMC2505_S324.fasta	63369	71294	26765	26773	26770	26770	26769	26763	26078	19500	25665	12	26289	29538	67110	62307	63383	21691	19573	22135	26229	37481	37480	37477	23110	27023	20087	68781	30617	18167	18167	18168	38810	66731	20082	59478	59483	59484	59459	19406	31316	59485	19397	19395	19395	25906	25900	25899	59478
RW_MTL31_325_P4_AMC2589_S325.fasta	36367	41934	5022	5024	5020	5019	5026	5023	11104	8454	10643	26089	4802	12548	40715	35893	36383	3520	3129	3679	325	26439	26444	26440	3991	4909	8705	40011	6061	7806	7806	7803	16501	40729	8712	34624	34633	34631	34616	8729	6188	34634	7862	7863	7861	362	357	357	34624
RW_MTL31_326_P4_AMC2597_S326.fasta	44523	52528	38254	38263	38259	38261	38258	38256	35978	28153	35961	62461	37945	41255	50913	44843	44543	31757	28392	32387	37549	58281	58280	58281	32889	38383	28847	28728	42933	25579	25579	25577	50617	50942	28444	42639	42645	42642	42635	27309	43404	42640	28448	28448	28444	36997	36990	36988	42638
RW_MTL31_327_P4_AMC2599_S327.fasta	50766	57554	40899	40911	40905	40908	40902	40910	39466	29932	39234	68824	41057	44673	56405	50895	50786	34506	30533	35084	40088	63986	63982	63983	35828	41161	31041	14	45951	28061	28055	28062	55853	56164	30848	49443	49452	49436	49429	29960	46924	49444	30877	30882	30877	39476	39470	39469	49448
RW_MTL31_328_P4_AMC2600_S328.fasta	63953	71293	26804	26814	26811	26809	26810	26804	26124	19493	25763	10	26306	29602	67183	62306	63967	21746	19604	22148	26219	37973	37970	37970	23101	27016	20077	68777	30599	18168	18169	18169	38916	66941	20073	59485	59489	59491	59467	19416	31346	59491	19394	19389	19389	25888	25886	25884	59484
RW_MTL31_329_P4_AMC2602_S329.fasta	36309	41389	4963	4966	4962	4963	4968	4969	10952	8317	10459	25775	4784	12330	40511	35587	36327	3458	3104	3677	305	26261	26265	26264	4006	4861	8508	39694	6038	7573	7576	7573	16165	40499	8497	34343	34348	34348	34338	8451	6151	34346	7714	7715	7712	327	322	324	34335
RW_MTL31_330_P4_AMC2606_S330.fasta	38788	44325	6694	6696	6693	6693	6697	6691	11470	8947	11341	27353	6657	12241	42557	36511	38779	5310	4583	5541	6655	27482	27475	27486	5542	7032	9057	40993	8078	8104	8102	8104	17322	42582	9022	35292	35318	35303	35292	8217	8104	35302	7297	7294	7293	6613	6602	6609	35298
RW_MTL31_331_P4_AMC2611_S331.fasta	36301	41365	4966	4968	4965	4966	4970	4972	10949	8311	10452	25771	4784	12323	40485	35571	36317	3455	3104	3676	305	26261	26265	26261	4007	4860	8502	39668	6038	7569	7572	7568	16165	40473	8494	34327	34331	34331	34321	8446	6148	34330	7715	7716	7714	326	321	323	34319
RW_MTL31_332_P4_AMC2613_S332.fasta	38894	46395	5829	5831	5830	5832	5831	5826	12205	8702	11801	28372	5483	13479	44010	39298	38914	4036	3473	4016	5284	29350	29356	29353	4459	5067	8983	43285	7135	7998	7997	7997	18396	44018	8948	37539	37555	37542	37531	8759	7268	37549	8241	8243	8240	5220	5218	5218	37544
RW_MTL31_333_P4_AMC2626_S333.fasta	38779	44320	6694	6694	6693	6693	6695	6688	11473	8941	11334	27344	6657	12238	42554	36508	38771	5310	4583	5539	6652	27476	27469	27480	5540	7031	9055	40990	8073	8101	8101	8102	17320	42575	9020	35289	35315	35302	35291	8214	8099	35301	7292	7288	7287	6609	6597	6604	35295
RW_MTL31_334_P4_AMC2673_S334.fasta	58872	67805	27672	27680	27676	27679	27674	27675	26236	19562	26294	38948	27532	29467	62773	58429	58878	23243	20791	23604	27020	32309	32312	32315	24170	28204	20342	64571	31787	18336	18337	18336	38736	62399	20171	55883	55899	55881	55883	18994	32647	55886	19544	19545	19542	26630	26624	26621	55881
RW_MTL31_335_P4_AMC2675_S335.fasta	40675	47015	5649	5656	5654	5652	5657	5650	12474	9354	12147	29254	5356	13777	45000	40011	40692	4209	3703	4237	5451	29898	29905	29900	4539	5796	9602	44304	7080	8658	8657	8657	18656	45071	9606	38603	38626	38608	38601	9263	7444	38620	8618	8616	8615	5424	5418	5417	38613
RW_MTL31_336_P4_AMC2703_S336.fasta	27645	32940	3666	3673	3669	3667	3670	3670	8321	6270	8230	19557	3411	9368	31418	27643	27667	670	4	336	3095	20301	20307	20306	2742	3393	6457	30497	4381	5737	5736	5737	12743	31525	6424	26271	26282	26266	26260	6356	4397	26275	5842	5844	5843	3083	3078	3078	26273
RW_MTL31_337_P4_AMC2704_S337.fasta	27648	32942	3674	3681	3677	3675	3678	3676	8320	6268	8228	19561	3411	9370	31417	27646	27668	674	3	338	3098	20307	20315	20309	2741	3393	6461	30498	4379	5735	5734	5734	12747	31520	6425	26270	26280	26265	26258	6357	4395	26274	5840	5844	5843	3087	3082	3080	26272
RW_MTL31_338_P4_AMC2706_S338.fasta	27651	32942	3669	3676	3672	3670	3673	3673	8323	6271	8232	19560	3413	9370	31421	27648	27672	673	4	339	3097	20303	20309	20308	2743	3396	6458	30500	4383	5738	5737	5738	12746	31526	6425	26276	26287	26271	26265	6356	4398	26280	5842	5844	5843	3085	3080	3080	26278
RW_MTL31_339_P4_AMC2708_S339.fasta	44951	57869	40312	40319	40311	40314	40321	40316	38698	28808	38562	67123	40017	43494	55053	45536	44984	34099	30667	34953	38762	61955	61951	61955	35343	40749	29734	52233	45596	26488	26491	26488	54585	54754	29480	43550	43550	43553	43542	29158	46866	43552	30096	30095	30094	38119	38117	38116	43545
RW_MTL31_340_P4_AMC2710_S340.fasta	27645	32939	3667	3674	3670	3668	3671	3671	8316	6269	8227	19556	3409	9365	31417	27642	27666	671	2	337	3096	20302	20308	20307	2738	3391	6456	30497	4378	5733	5732	5733	12741	31524	6423	26270	26281	26265	26259	6354	4393	26273	5842	5845	5844	3084	3079	3079	26271
RW_MTL31_341_P4_AMC2712_S341.fasta	27651	32941	3668	3675	3671	3669	3672	3672	8323	6271	8233	19556	3413	9367	31418	27647	27672	671	4	338	3096	20302	20308	20307	2743	3393	6458	30501	4382	5738	5737	5738	12743	31525	6425	26271	26282	26267	26260	6357	4397	26274	5840	5843	5842	3084	3079	3079	26272
RW_MTL31_342_P4_AMC2715_S342.fasta	27646	32938	3667	3674	3670	3668	3671	3671	8319	6270	8228	19558	3409	9364	31415	27644	27667	671	3	337	3096	20303	20309	20308	2739	3391	6457	30497	4378	5734	5733	5734	12740	31522	6424	26268	26279	26264	26257	6356	4394	26271	5839	5842	5841	3084	3079	3079	26269
RW_MTL31_343_P4_AMC2716_S343.fasta	27649	32942	3667	3674	3670	3668	3671	3671	8321	6270	8231	19557	3412	9368	31420	27645	27670	671	3	337	3096	20302	20308	20307	2742	3394	6457	30500	4381	5737	5736	5737	12744	31526	6424	26273	26284	26268	26262	6356	4397	26276	5842	5844	5843	3084	3079	3079	26274
RW_MTL31_344_P4_AMC2719_S344.fasta	27650	32941	3671	3678	3674	3672	3675	3674	8322	6270	8232	19558	3414	9367	31421	27647	27671	672	5	339	3098	20304	20310	20309	2742	3394	6458	30501	4382	5737	5736	5737	12740	31527	6424	26271	26282	26267	26259	6357	4397	26273	5840	5843	5842	3086	3081	3081	26272
RW_MTL31_345_P4_AMC2721_S345.fasta	27650	32941	3667	3674	3670	3668	3671	3671	8323	6271	8232	19558	3412	9370	31420	27646	27671	672	4	337	3096	20302	20308	20307	2743	3394	6458	30499	4383	5738	5737	5738	12745	31525	6425	26274	26285	26269	26263	6356	4398	26278	5842	5844	5843	3084	3079	3079	26276
RW_MTL31_346_P4_AMC2722_S346.fasta	27652	32946	3673	3680	3676	3674	3677	3677	8321	6270	8232	19560	3413	9371	31421	27647	27671	674	5	339	3097	20308	20316	20310	2744	3396	6458	30503	4382	5738	5737	5737	12748	31528	6425	26275	26285	26269	26263	6357	4398	26278	5844	5847	5846	3086	3081	3079	26276
RW_MTL31_347_P4_AMC2725_S347.fasta	27652	32943	3669	3676	3672	3670	3673	3673	8320	6270	8232	19558	3414	9369	31419	27650	27673	673	3	338	3098	20305	20311	20310	2743	3395	6459	30503	4382	5739	5738	5739	12743	31524	6426	26273	26284	26269	26262	6354	4398	26276	5839	5843	5842	3086	3081	3081	26274
RW_MTL31_348_P4_AMC2727_S348.fasta	49068	56849	9325	9327	9325	9324	9329	9324	15121	11336	14970	35906	9255	16678	53837	48082	49086	7382	6510	7629	8895	36663	36658	36668	7604	9457	11574	53301	11012	10473	10475	10475	23165	54011	11525	46089	46108	46102	46090	10905	11164	46094	10113	10112	10111	8786	8776	8777	46084
RW_MTL31_349_P4_AMC2729_S349.fasta	49065	56856	9334	9335	9334	9333	9337	9333	15123	11338	14975	35908	9261	16680	53844	48081	49083	7392	6517	7642	8900	36657	36652	36662	7608	9459	11577	53304	11013	10476	10477	10477	23163	54017	11527	46090	46108	46101	46089	10911	11168	46094	10114	10113	10112	8789	8780	8777	46084
RW_MTL31_350_P4_AMC2745_S350.fasta	32174	38227	3943	3944	3941	3943	3945	3941	9627	7303	9625	23008	3903	10778	36747	32239	32196	3080	2611	3029	3787	24074	24075	24079	885	3939	7524	35750	5195	6722	6722	6719	14711	36858	7497	30948	30957	30950	30942	7127	5123	30956	6774	6779	6776	3776	3773	3774	30941
RW_MTL31_351_P4_AMC2747_S351.fasta	44076	52025	7027	7034	7029	7027	7034	7026	13864	9913	13747	32823	7021	15821	49112	43613	44092	5449	4619	5450	6588	33354	33359	33354	5570	7396	10132	48599	7358	9049	9051	9051	21155	49141	10113	41432	41449	41448	41429	10141	9795	41439	9459	9463	9462	6499	6494	6495	41430
RW_MTL31_352_P4_AMC2749_S352.fasta	44835	52471	7587	7591	7588	7588	7590	7588	14621	10128	14084	32843	7162	16189	49625	44056	44856	5440	5002	5710	6831	33813	33819	33820	5994	7706	10417	48946	9264	9379	9379	9380	22130	49612	10412	42059	42070	42060	42053	10375	9900	42062	9790	9794	9788	6805	6802	6801	42051
RW_MTL31_353_P4_AMC2752_S353.fasta	57829	65642	26874	26881	26876	26874	26880	26875	25194	18771	25142	36755	26799	28851	60759	57040	57829	22491	20162	22935	25969	31630	31633	31627	23346	27349	19384	62364	30816	17400	17399	17393	36959	60547	19239	54288	54298	54299	54273	18464	31669	54297	18841	18841	18840	25567	25562	25561	54282
RW_MTL31_354_P4_AMC2849_S354.fasta	27924	31825	8447	8450	8447	8447	8450	8447	4206	2459	3627	19231	8436	1880	31182	27389	27922	6936	6327	7112	8602	18736	18741	18742	7316	8638	2547	29977	9502	2408	2409	2409	5539	31294	2559	27013	27016	27011	27003	657	9715	26998	1590	1593	1593	8442	8437	8438	27008
RW_MTL31_355_P4_AMC2857_S355.fasta	50697	57523	40856	40868	40862	40864	40858	40864	39409	29878	39174	68773	41017	44617	56379	50853	50716	34480	30512	35059	40050	63966	63962	63963	35783	41161	30986	12	45918	28007	28001	28008	55798	56133	30793	49406	49413	49395	49391	29903	46896	49406	30819	30824	30818	39436	39430	39428	49409
RW_MTL31_356_P4_AMC2859_S356.fasta	99238	108022	76034	76043	76043	76042	76037	76039	72902	56142	71978	122106	75103	81612	101301	99449	99247	62978	56666	64094	73639	115074	115011	115023	65828	75962	57686	105758	84982	51773	51770	51771	102111	101380	57092	95828	95856	95844	95812	54642	85973	95833	56497	56494	56501	72381	72380	72374	95823
RW_MTL31_357_P4_AMC2861_S357.fasta	50700	57540	40849	40860	40855	40858	40852	40856	39408	29873	39171	68776	41003	44615	56378	50855	50721	34470	30497	35050	40047	63977	63973	63974	35785	41156	30984	5	45910	28005	27999	28006	55796	56134	30790	49398	49408	49391	49383	29902	46887	49399	30822	30827	30821	39434	39428	39428	49403
RW_MTL31_358_P4_AMC2866_S358.fasta	36359	41436	4971	4975	4969	4971	4977	4978	11031	8396	10538	25828	4789	12405	40558	35625	36377	3462	3107	3680	308	26308	26312	26311	4013	4863	8586	39739	6046	7653	7656	7652	16244	40549	8575	34382	34387	34386	34376	8527	6160	34384	7716	7717	7714	329	325	327	34374
RW_MTL31_359_P4_AMC2884_S359.fasta	35824	41876	4882	4890	4884	4883	4889	4883	10956	8288	10777	25238	4569	12410	39938	35182	35837	3487	3133	3591	4528	26477	26482	26481	3673	3730	8432	38861	6081	7498	7498	7495	16364	39920	8456	33724	33744	33732	33727	8079	6031	33743	7574	7578	7575	4441	4437	4439	33729
RW_MTL31_360_P4_AMC2888_S360.fasta	32632	38673	4772	4773	4770	4771	4773	4768	10038	7606	9850	23183	4732	11086	37183	32436	32655	3701	3206	3682	4530	24048	24049	24048	3149	4845	7737	36194	6100	6925	6923	6923	14970	37178	7746	31179	31196	31185	31176	7267	6052	31193	6991	6994	6992	4483	4480	4481	31186
RW_MTL31_361_P4_AMC2949_S361.fasta	35954	40948	6173	6174	6172	6171	6175	6167	10593	8377	10486	25603	6173	11530	40012	34442	35976	4848	4169	5071	6119	25445	25440	25450	5207	6363	8467	38558	7372	7773	7773	7772	16149	39890	8499	33362	33382	33362	33359	8044	7497	33360	7078	7077	7075	6046	6042	6044	33361
RW_MTL31_362_P4_AMC2951_S362.fasta	35960	40947	6173	6174	6172	6171	6175	6167	10591	8375	10488	25606	6173	11531	40020	34432	35982	4846	4170	5069	6122	25446	25441	25452	5203	6365	8467	38550	7377	7774	7775	7774	16147	39894	8500	33353	33373	33353	33350	8044	7494	33352	7082	7079	7077	6053	6046	6048	33353
RW_MTL31_363_P4_AMC2955_S363.fasta	37774	43036	6564	6566	6564	6563	6570	6563	11081	8700	10918	27070	6566	12097	41741	35835	37792	5177	4486	5379	6515	26908	26903	26912	5468	6742	8788	40335	7858	7934	7933	7934	16849	41663	8774	34785	34808	34784	34782	8289	7859	34787	7419	7413	7414	6455	6447	6448	34789
RW_MTL31_364_P4_AMC2977_S364.fasta	44513	52069	38243	38251	38248	38250	38248	38245	35972	28167	35840	61992	37885	41111	50835	44808	44531	31748	28390	32378	37544	58207	58206	58203	32884	38383	28860	28725	42771	25592	25592	25590	50649	50939	28456	42621	42628	42624	42616	27316	43205	42624	28425	28426	28423	36994	36987	36984	42619
RW_MTL31_365_P4_AMC2979_S365.fasta	44512	52077	38231	38238	38236	38238	38234	38230	35967	28158	35833	62006	37867	41093	50841	44802	44534	31733	28385	32366	37536	58213	58212	58209	32876	38377	28856	28724	42764	25583	25583	25581	50647	50944	28447	42619	42624	42621	42611	27305	43203	42621	28420	28421	28417	36986	36979	36977	42616
RW_MTL31_366_P4_AMC2995_S366.fasta	44472	51572	7622	7629	7627	7624	7629	7620	13772	10505	13588	32073	7390	15279	49787	44539	44499	5818	5048	6008	7273	33130	33137	33137	6107	7843	10630	48512	8623	9531	9529	9528	20591	49844	10651	42652	42666	42664	42644	10280	9228	42657	9566	9564	9562	7184	7180	7183	42657
RW_MTL31_367_P4_AMC2999_S367.fasta	32824	58497	35572	35576	35577	35575	35573	35572	34425	26168	33961	59485	35828	38889	57562	232	32825	29633	26276	30223	34835	55963	55956	55955	30741	35657	27080	49405	39975	24830	24835	24830	48294	57682	27082	16	8	8	8	26811	40783	8	26652	26653	26645	34195	34187	34197	12
RW_MTL31_368_P4_AMC3003_S368.fasta	36807	44382	6518	6519	6516	6517	6519	6512	11859	8650	11736	27385	6429	13304	42121	37299	36830	5079	4306	5044	6045	27877	27880	27881	4305	6557	8864	41136	8085	7860	7859	7858	17814	42086	8852	35505	35521	35505	35508	8476	8497	35513	8012	8016	8013	5974	5971	5973	35503
RW_MTL31_369_P4_AMC3008_S369.fasta	35129	39792	4668	4672	4672	4669	4674	4666	10591	8004	10400	25036	4419	11686	38491	34563	35151	3478	3092	3564	4770	25671	25671	25673	3813	4864	8272	37757	5942	7417	7416	7417	15672	38576	8230	33092	33114	33101	33093	7778	6036	33107	7312	7314	7314	4786	4782	4781	33105
RW_MTL31_370_P4_AMC3018_S370.fasta	36454	65729	38880	38884	38887	38884	38883	38877	38358	28192	37942	66733	38785	42825	61688	29471	36456	32263	28872	32757	37082	63129	63118	63135	34335	39309	29182	54030	44017	26173	26173	26174	54109	61747	28968	28097	28107	28109	28096	28237	45707	28099	28668	28669	28663	36647	36648	36649	28103
RW_MTL31_371_P4_AMC3022_S371.fasta	36444	65727	38878	38882	38885	38883	38881	38876	38360	28192	37944	66722	38786	42823	61692	29470	36446	32257	28866	32755	37078	63121	63110	63127	34328	39304	29182	54022	44011	26176	26176	26177	54111	61746	28970	28095	28104	28103	28095	28238	45700	28096	28667	28668	28662	36643	36644	36645	28100
RW_MTL31_372_P4_AMC3075_S372.fasta	58718	67856	15434	15436	15433	15435	15440	15432	21147	15138	20554	45524	15407	22908	63553	58056	58749	12908	11407	12939	14743	45592	45595	45591	13036	16153	15493	64037	18207	13822	13821	13824	31636	63461	15454	55410	55431	55419	55406	14475	18992	55416	14374	14373	14373	14539	14534	14533	55403
RW_MTL31_373_P4_AMC3076_S373.fasta	35944	42145	5043	5045	5040	5042	5047	5046	11270	8440	10723	25970	4794	12577	40817	35735	35966	3521	3154	3731	368	26592	26597	26596	4059	4991	8695	40055	6131	7794	7796	7790	16854	40806	8706	34396	34408	34403	34392	8650	6278	34402	7832	7834	7832	411	407	408	34395
RW_MTL31_374_P4_AMC3079_S374.fasta	35958	42150	5049	5051	5047	5047	5053	5051	11276	8446	10732	25979	4790	12578	40813	35740	35976	3525	3159	3735	369	26600	26605	26601	4066	4992	8696	40059	6138	7801	7798	7796	16862	40803	8709	34400	34410	34407	34392	8655	6282	34407	7843	7845	7843	415	411	410	34401
RW_MTL31_375_P4_AMC3080_S375.fasta	35946	42147	5044	5047	5042	5043	5049	5048	11267	8439	10724	25967	4790	12578	40811	35738	35965	3524	3156	3733	368	26595	26600	26596	4058	4990	8692	40056	6132	7797	7794	7792	16858	40801	8705	34399	34408	34403	34391	8646	6273	34406	7835	7837	7835	413	409	408	34399
RW_MTL31_376_P4_AMC3089_S376.fasta	27648	32942	3670	3678	3673	3671	3674	3675	8321	6270	8229	19557	3409	9371	31416	27646	27667	673	5	337	3097	20309	20317	20311	2741	3389	6459	30498	4381	5736	5735	5735	12745	31521	6426	26275	26285	26269	26263	6356	4396	26278	5844	5847	5846	3086	3081	3079	26276
RW_MTL31_377_P4_AMC3091_S377.fasta	27647	32944	3670	3677	3673	3671	3674	3674	8318	6267	8229	19556	3410	9372	31418	27645	27666	674	5	337	3095	20306	20314	20308	2741	3395	6456	30497	4381	5737	5736	5736	12747	31523	6424	26274	26284	26268	26262	6353	4398	26277	5840	5843	5842	3085	3080	3078	26275
RW_MTL31_378_P4_AMC3092_S378.fasta	27646	32941	3668	3675	3671	3669	3672	3670	8322	6270	8228	19562	3408	9371	31417	27645	27668	673	6	338	3096	20304	20310	20309	2737	3391	6460	30497	4380	5734	5733	5734	12747	31520	6424	26272	26283	26267	26261	6357	4395	26275	5841	5844	5843	3084	3079	3079	26273
RW_MTL31_379_P4_AMC3098_S379.fasta	49064	56858	9327	9329	9327	9326	9331	9326	15121	11341	14973	35912	9259	16675	53845	48085	49083	7383	6510	7630	8901	36659	36654	36664	7605	9460	11577	53304	11018	10477	10478	10478	23166	54020	11528	46091	46109	46102	46090	10911	11166	46096	10117	10115	10113	8790	8780	8783	46087
RW_MTL31_380_P4_AMC3103_S380.fasta	33547	62508	37595	37601	37600	37600	37598	37595	36712	27512	36137	63279	37464	41293	61471	200	33547	31453	27930	31897	36341	59252	59246	59244	32626	37618	28497	51228	42078	25634	25638	25633	51298	61560	28363	91	87	87	85	27665	43627	83	28076	28077	28071	35799	35796	35799	87
RW_MTL31_381_P4_AMC3117_S381.fasta	26323	31148	3461	3464	3460	3458	3463	3458	8005	5953	7737	18262	3064	9159	30459	26246	26344	698	584	632	2798	18875	18879	18878	2510	3136	6021	28930	3957	5312	5311	5312	11957	30533	6024	25123	25132	25124	25117	6131	4025	25128	5560	5560	5560	2769	2765	2764	25123
RW_MTL31_382_P4_AMC3119_S382.fasta	26319	31145	3462	3464	3461	3461	3464	3461	8007	5955	7740	18263	3069	9161	30459	26248	26340	698	580	631	2800	18872	18876	18875	2513	3140	6020	28937	3962	5316	5315	5316	11961	30536	6025	25124	25133	25120	25118	6133	4028	25129	5554	5555	5555	2771	2767	2766	25124
RW_MTL31_383_P4_AMC3121_S383.fasta	26319	31147	3459	3462	3458	3457	3461	3458	7998	5950	7732	18263	3064	9155	30464	26244	26340	699	582	631	2798	18875	18879	18878	2509	3135	6017	28927	3955	5309	5308	5309	11957	30534	6021	25121	25130	25120	25115	6130	4029	25126	5553	5556	5556	2769	2765	2764	25121
RW_MTL31_384_P4_AMC3180_S384.fasta	31726	36122	4379	4384	4383	4381	4388	4378	9556	6978	9265	22768	4128	10519	34572	31267	31745	3203	2831	3283	4336	23226	23230	23228	3524	4526	7213	34114	5287	6552	6551	6550	14214	34672	7168	29962	29991	29969	29969	7105	5554	29978	6567	6566	6566	4298	4291	4292	29979
RW_MTL31_39_P1_AMC678_S39.fasta	36708	41814	5027	5029	5025	5026	5031	5031	11191	8575	10683	26007	4789	12594	40688	35758	36727	3521	3167	3724	344	26589	26593	26589	4014	4954	8765	39766	6135	7864	7862	7862	16441	40674	8775	34634	34640	34638	34625	8662	6138	34641	7825	7826	7824	381	377	378	34632
RW_MTL31_40_P1_AMC680_S40.fasta	36875	42167	5009	5012	5007	5007	5014	5013	11092	8531	10603	26178	4808	12556	41246	36389	36893	3470	3092	3668	231	26570	26574	26573	3960	4863	8722	40092	6068	7803	7801	7802	16359	41239	8716	34845	34854	34849	34837	8643	6200	34853	7756	7757	7754	282	278	279	34844
RW_MTL31_41_P1_AMC683_S41.fasta	27939	33206	3739	3742	3738	3737	3741	3738	8309	6280	8196	19316	3366	9546	32330	27524	27955	658	615	652	3025	20232	20236	20236	2646	3356	6412	30830	4311	5717	5719	5717	12776	32354	6409	26461	26478	26474	26462	6354	4466	26472	5845	5844	5843	3019	3015	3016	26463
RW_MTL31_42_P1_AMC684_S42.fasta	27938	33205	3737	3739	3736	3736	3739	3736	8309	6281	8195	19313	3366	9545	32328	27524	27954	657	611	651	3024	20228	20231	20231	2646	3353	6412	30832	4310	5717	5719	5717	12772	32353	6409	26461	26478	26471	26462	6353	4461	26473	5840	5840	5840	3017	3013	3014	26464
RW_MTL31_43_P1_AMC686_S43.fasta	27938	33205	3740	3743	3739	3738	3742	3739	8308	6282	8198	19316	3367	9546	32330	27526	27954	660	615	654	3026	20233	20237	20237	2647	3355	6413	30830	4312	5717	5719	5717	12777	32355	6410	26460	26477	26473	26461	6354	4465	26471	5845	5844	5843	3020	3016	3017	26462
RW_MTL31_44_P1_AMC688_S44.fasta	27942	33209	3739	3742	3738	3737	3741	3738	8309	6280	8195	19317	3368	9545	32333	27525	27958	658	616	654	3027	20233	20237	20237	2648	3356	6412	30832	4313	5717	5719	5717	12776	32357	6409	26462	26479	26475	26463	6354	4464	26474	5842	5842	5842	3020	3016	3017	26465
RW_MTL31_45_P1_AMC690_S45.fasta	27938	33206	3737	3740	3736	3735	3739	3736	8309	6279	8195	19314	3367	9545	32331	27521	27954	656	614	653	3024	20231	20235	20235	2647	3354	6411	30831	4311	5716	5718	5716	12774	32355	6408	26458	26475	26471	26459	6354	4463	26470	5844	5843	5843	3019	3015	3016	26461
RW_MTL31_46_P1_AMC692_S46.fasta	27936	33208	3737	3740	3736	3735	3739	3736	8307	6278	8193	19315	3366	9545	32332	27520	27952	657	613	651	3024	20230	20234	20234	2644	3354	6410	30828	4310	5715	5717	5715	12774	32357	6407	26457	26474	26470	26458	6353	4463	26469	5841	5841	5841	3017	3013	3014	26460
RW_MTL31_47_P1_AMC694_S47.fasta	27939	33205	3741	3744	3740	3739	3743	3740	8309	6280	8197	19318	3368	9547	32331	27523	27955	658	614	652	3027	20232	20236	20236	2646	3356	6412	30831	4314	5717	5719	5717	12775	32355	6409	26460	26477	26473	26461	6354	4464	26471	5845	5844	5843	3020	3016	3017	26462
RW_MTL31_48_P1_AMC696_S48.fasta	27939	33206	3741	3743	3739	3739	3742	3739	8308	6277	8195	19319	3369	9543	32330	27521	27956	658	614	652	3028	20229	20233	20233	2644	3356	6408	30832	4314	5716	5716	5716	12776	32354	6407	26459	26472	26469	26457	6352	4459	26471	5843	5843	5843	3021	3017	3017	26462
RW_MTL31_49_P1_AMC698_S49.fasta	27934	33204	3740	3742	3739	3739	3742	3739	8308	6281	8196	19316	3367	9546	32330	27523	27950	658	611	651	3027	20230	20233	20233	2645	3355	6412	30832	4313	5717	5719	5717	12774	32355	6409	26461	26477	26471	26462	6353	4463	26472	5842	5841	5840	3020	3016	3016	26463
RW_MTL31_50_P1_AMC700_S50.fasta	27941	33211	3737	3739	3736	3736	3739	3736	8310	6278	8198	19314	3369	9544	32330	27528	27957	657	610	650	3024	20225	20228	20228	2646	3357	6408	30838	4314	5719	5718	5719	12777	32356	6406	26465	26479	26472	26463	6350	4461	26477	5840	5840	5840	3017	3013	3013	26468
RW_MTL31_51_P1_AMC702_S51.fasta	26150	28523	7961	7962	7960	7960	7964	7958	2229	537	2070	18137	8046	3885	28577	25328	26154	6428	5740	6571	7866	17695	17687	17698	6770	7954	287	27955	8902	84	85	84	4764	28627	276	24759	24780	24767	24759	2367	9011	24769	1763	1765	1765	7778	7774	7773	24771
RW_MTL31_52_P1_AMC705_S52.fasta	44570	52008	7659	7668	7664	7662	7668	7661	13938	10568	13710	32382	7423	15372	50002	44783	44596	5807	5068	6001	7315	33276	33281	33281	6116	7911	10690	48855	8643	9581	9581	9581	20778	50064	10698	42844	42860	42857	42836	10333	9251	42850	9626	9624	9622	7225	7222	7224	42850
RW_MTL31_53_P1_AMC707_S53.fasta	60388	70296	23866	23868	23866	23867	23868	23857	21533	14975	20849	50946	23338	23028	66238	60837	60396	19997	17915	20469	22995	47977	47987	47988	20434	24418	15525	68169	27229	13906	13905	13904	32211	65994	15388	58174	58177	58166	58161	14415	28134	58159	14427	14429	14428	22676	22671	22669	58162
RW_MTL31_54_P1_AMC712_S54.fasta	42254	50546	7363	7365	7363	7362	7365	7356	13855	9926	13578	31788	6949	15541	47989	42354	42279	5613	4816	5627	7124	32269	32272	32275	5823	7260	10159	47376	8667	9215	9217	9217	20713	47871	10201	40432	40449	40434	40427	10000	9160	40434	9397	9396	9394	7050	7045	7046	40428
RW_MTL31_55_P1_AMC718_S55.fasta	39718	47422	6103	6105	6101	6101	6105	6094	12714	9143	12373	29291	6036	13938	44725	39509	39738	4718	4154	4873	5683	30268	30276	30272	4827	6140	9314	44056	7177	8397	8396	8395	19041	44747	9359	37707	37726	37715	37707	9327	8126	37718	8705	8704	8702	5645	5641	5643	37707
RW_MTL31_56_P1_AMC721_S56.fasta	46052	54495	7835	7838	7835	7834	7838	7832	14839	10746	14671	34005	7877	16717	51411	45558	46072	5833	5176	6060	7376	35078	35082	35082	6115	7893	10939	51051	9361	9890	9888	9890	22446	51263	10965	43529	43539	43527	43517	10549	9672	43530	10064	10064	10064	7332	7326	7329	43526
RW_MTL31_57_P1_AMC722_S57.fasta	28824	32519	3783	3784	3783	3784	3786	3780	8844	6491	8497	20420	3684	9509	31251	28235	28817	2787	2499	2890	3783	20819	20826	20825	3017	3841	6654	30577	4701	5964	5964	5962	12834	31317	6602	26866	26884	26859	26861	6496	4782	26872	5982	5982	5982	3729	3726	3725	26871
RW_MTL31_58_P1_AMC744_S58.fasta	31741	36133	4385	4390	4389	4387	4394	4384	9560	6983	9272	22783	4132	10527	34588	31291	31759	3203	2831	3284	4341	23241	23246	23243	3528	4528	7219	34131	5293	6558	6558	6557	14222	34686	7174	29980	30009	29986	29987	7111	5560	29995	6575	6574	6574	4302	4295	4296	29996
RW_MTL31_59_P1_AMC745_S59.fasta	31741	36127	4384	4390	4388	4386	4393	4386	9556	6979	9268	22776	4132	10521	34580	31289	31761	3203	2831	3284	4337	23238	23243	23242	3528	4531	7211	34125	5293	6554	6553	6553	14213	34681	7169	29976	30006	29984	29984	7101	5555	29991	6566	6565	6565	4299	4292	4294	29993
RW_MTL31_60_P1_AMC747_S60.fasta	57107	18017	41869	41877	41872	41876	41876	41873	40192	30362	40074	67533	41982	45444	20995	58485	57117	35993	32035	36471	40770	64519	64505	64514	37154	42833	31319	55203	47703	28006	28000	28003	56756	21059	31032	56106	56112	56100	56095	30860	48965	56108	31176	31178	31174	40110	40105	40103	56099
RW_MTL31_61_P1_AMC775_S61.fasta	27879	31881	8462	8465	8462	8460	8465	8462	4223	2431	3687	19400	8466	1769	31009	27283	27878	6988	6356	7169	8597	18731	18724	18736	7296	8720	2543	29903	9517	2361	2363	2363	5695	31116	2544	26824	26827	26826	26816	1	9711	26804	1588	1591	1589	8410	8407	8406	26815
RW_MTL31_62_P1_AMC778_S62.fasta	242	58207	36763	36767	36767	36766	36767	36758	34729	27969	34824	61548	36576	39543	56832	32978	241	30441	27277	31355	36639	56802	56799	56793	31652	36987	28781	49745	41378	25932	25938	25934	49144	56804	28603	32780	32792	32784	32771	27645	41266	32784	27629	27630	27621	36102	36092	36094	32785
RW_MTL31_63_P1_AMC780_S63.fasta	241	58186	36759	36764	36763	36762	36763	36755	34727	27967	34827	61545	36573	39540	56818	32976	238	30434	27278	31354	36638	56801	56798	56792	31648	36984	28779	49749	41380	25931	25935	25933	49133	56791	28599	32779	32790	32782	32769	27639	41265	32782	27628	27630	27621	36101	36091	36094	32783
RW_MTL31_64_P1_AMC782_S64.fasta	241	58158	36751	36758	36755	36754	36757	36750	34716	27959	34800	61528	36571	39530	56779	32947	239	30431	27273	31349	36639	56772	56768	56766	31651	36987	28752	49742	41353	25911	25914	25913	49129	56751	28592	32777	32789	32781	32769	27636	41258	32780	27620	27621	27612	36078	36068	36073	32781
RW_MTL31_65_P1_AMC784_S65.fasta	242	58196	36766	36773	36771	36769	36772	36765	34733	27976	34830	61551	36583	39545	56817	32980	241	30444	27283	31360	36650	56813	56811	56805	31662	37000	28788	49757	41385	25937	25942	25939	49153	56790	28609	32782	32794	32784	32773	27647	41273	32785	27632	27633	27624	36112	36101	36103	32786
RW_MTL31_66_P1_AMC786_S66.fasta	242	58201	36762	36770	36766	36765	36769	36762	34739	27976	34837	61553	36580	39546	56822	32977	239	30444	27280	31358	36648	56806	56803	56797	31657	36991	28788	49754	41390	25937	25943	25939	49150	56794	28610	32783	32793	32786	32773	27650	41271	32787	27631	27632	27623	36110	36100	36102	32786
RW_MTL31_67_P1_AMC788_S67.fasta	242	58194	36763	36770	36767	36766	36769	36762	34723	27962	34822	61540	36574	39545	56810	32969	239	30442	27284	31360	36642	56799	56797	56791	31652	36990	28775	49740	41369	25926	25931	25927	49131	56782	28597	32776	32789	32780	32768	27641	41256	32782	27628	27629	27620	36100	36090	36093	32781
RW_MTL31_68_P1_AMC790_S68.fasta	241	58189	36757	36765	36761	36760	36764	36757	34724	27968	34826	61541	36574	39540	56810	32979	241	30435	27277	31356	36637	56807	56805	56799	31655	36984	28781	49749	41374	25931	25936	25932	49137	56781	28600	32781	32794	32784	32773	27642	41260	32784	27625	27626	27617	36096	36086	36089	32785
RW_MTL31_69_P1_AMC792_S69.fasta	242	58190	36743	36751	36747	36746	36750	36743	34720	27962	34820	61540	36562	39533	56813	32975	240	30423	27267	31343	36629	56802	56799	56793	31639	36972	28773	49742	41364	25927	25931	25928	49126	56785	28594	32778	32790	32783	32769	27635	41247	32784	27620	27621	27612	36091	36082	36084	32783
RW_MTL31_70_P1_AMC802_S70.fasta	32809	58522	35574	35580	35579	35579	35577	35574	34413	26157	33942	59500	35829	38892	57574	219	32811	29638	26289	30227	34847	55969	55964	55964	30742	35642	27067	49396	39977	24820	24823	24820	48290	57692	27068	22	19	17	16	26819	40789	14	26653	26654	26646	34203	34195	34205	19
RW_MTL31_71_P1_AMC804_S71.fasta	32965	39240	4791	4792	4789	4790	4792	4785	10172	7652	10032	23466	4491	11234	37742	32918	32988	3634	3091	3622	4349	24311	24312	24311	3083	4819	7818	36525	5870	7008	7008	7006	15215	37770	7805	31583	31601	31585	31579	7419	6018	31592	6912	6912	6909	4323	4319	4323	31585
RW_MTL31_72_P1_AMC805_S72.fasta	32965	39248	4792	4793	4790	4791	4793	4786	10172	7652	10030	23469	4489	11233	37745	32917	32988	3635	3092	3623	4350	24326	24327	24326	3084	4820	7817	36523	5867	7008	7008	7006	15215	37772	7804	31586	31604	31588	31584	7418	6021	31597	6912	6912	6909	4324	4320	4324	31585
RW_MTL31_73_P1_AMC807_S73.fasta	32964	39237	4793	4794	4791	4792	4794	4787	10173	7653	10034	23467	4488	11234	37745	32913	32987	3635	3092	3623	4350	24309	24310	24309	3083	4819	7817	36521	5867	7010	7010	7008	15215	37772	7805	31580	31597	31581	31577	7419	6023	31591	6912	6912	6908	4324	4320	4324	31582
RW_MTL31_74_P1_AMC810_S74.fasta	32810	58521	35572	35578	35577	35577	35575	35572	34398	26152	33938	59490	35828	38882	57577	218	32811	29632	26282	30221	34841	55959	55954	55954	30748	35639	27067	49399	39973	24817	24820	24816	48282	57694	27068	23	20	18	18	26806	40790	13	26638	26639	26632	34198	34189	34199	17
RW_MTL31_75_P1_AMC811_S75.fasta	32965	39254	4796	4797	4794	4795	4797	4790	10175	7652	10033	23465	4493	11238	37746	32915	32987	3639	3093	3624	4350	24325	24326	24326	3086	4820	7819	36525	5869	7010	7009	7008	15215	37773	7807	31585	31603	31587	31581	7420	6022	31594	6915	6915	6912	4327	4323	4325	31584
RW_MTL31_76_P1_AMC813_S76.fasta	32868	39161	4769	4770	4767	4768	4770	4763	10142	7618	9996	23397	4465	11207	37637	32821	32890	3615	3078	3607	4328	24255	24258	24258	3081	4796	7788	36425	5847	6979	6978	6977	15186	37662	7775	31482	31500	31484	31479	7418	6003	31491	6905	6905	6902	4304	4302	4302	31481
RW_MTL31_77_P1_AMC815_S77.fasta	267	58551	37134	37139	37137	37136	37138	37129	35119	28314	35093	62192	36893	40044	57203	33282	266	30738	27583	31653	37005	57194	57191	57189	31962	37207	29129	50075	41878	26081	26083	26081	49454	57178	28908	32806	32824	32812	32802	27785	41745	32812	27913	27913	27907	36476	36466	36467	32813
RW_MTL31_78_P1_AMC817_S78.fasta	36493	41782	5111	5114	5109	5109	5116	5115	11256	8550	10715	26028	4813	12564	40974	35896	36511	3524	3136	3711	365	26567	26572	26567	4028	5044	8785	40005	6083	7890	7890	7888	16538	40964	8794	34666	34680	34675	34664	8647	6312	34678	7886	7888	7886	404	400	400	34671
RW_MTL31_79_P1_AMC819_S79.fasta	35949	42151	5040	5043	5038	5039	5045	5044	11267	8437	10722	25967	4789	12575	40813	35737	35968	3521	3157	3733	366	26590	26596	26591	4057	4990	8689	40056	6128	7794	7792	7790	16858	40802	8703	34399	34408	34402	34390	8647	6272	34405	7834	7836	7834	410	406	406	34399
RW_MTL31_80_P1_AMC862_S80.fasta	57800	22843	41448	41455	41449	41454	41453	41450	40035	30547	39716	66826	41479	45563	62	60322	57806	35607	31331	36186	40697	62649	62643	62648	36818	41900	31469	56097	46366	28385	28383	28383	56365	65	31392	57215	57226	57207	57204	30829	48198	57223	31402	31402	31398	39865	39863	39860	57227
RW_MTL31_81_P1_AMC864_S81.fasta	50990	56786	40541	40551	40548	40548	40543	40546	39277	29678	39036	68345	40673	44591	56359	50751	51012	34281	30289	34801	39715	63276	63272	63275	35594	40717	30786	179	45527	27976	27971	27976	55863	56239	30774	49307	49318	49296	49294	29859	46803	49306	30810	30813	30806	39090	39085	39087	49316
RW_MTL31_82_P1_AMC865_S82.fasta	58757	67817	27655	27661	27657	27660	27657	27655	26242	19576	26246	38886	27508	29472	62775	58431	58760	23239	20774	23592	27009	32314	32319	32318	24162	28188	20356	64584	31781	18341	18341	18342	38740	62400	20187	55877	55896	55878	55878	18990	32637	55882	19538	19537	19534	26628	26622	26619	55878
RW_MTL31_83_P1_AMC873_S83.fasta	28918	32426	3760	3761	3760	3761	3763	3757	8834	6476	8461	20389	3660	9528	31191	28180	28910	2754	2473	2863	3743	20706	20711	20711	2990	3814	6638	30531	4670	5969	5968	5967	12713	31268	6607	26894	26913	26888	26888	6488	4782	26896	5972	5972	5972	3694	3691	3690	26897
RW_MTL31_84_P1_AMC875_S84.fasta	227	57531	36346	36351	36350	36349	36350	36344	34626	27400	34186	61225	36014	39369	56890	32560	225	30116	26863	30932	36081	55547	55537	55538	31104	36449	28310	49888	40836	25750	25753	25751	48835	56560	28252	32091	32104	32101	32084	27409	41251	32096	27221	27226	27217	35454	35444	35443	32097
RW_MTL31_85_P1_AMC877_S85.fasta	25319	28902	7509	7511	7509	7509	7511	7507	4062	2441	3591	17318	7554	1977	28693	25318	25319	6194	5715	6358	7749	16780	16774	16786	6534	7830	2558	27671	8553	2473	2476	2472	5327	28808	2575	24969	24972	24971	24961	922	8655	24962	1765	1765	1765	7542	7538	7538	24962
RW_MTL31_86_P1_AMC880_S86.fasta	44532	52084	38237	38245	38242	38244	38242	38237	35970	28165	35844	62011	37880	41096	50842	44823	44552	31745	28391	32383	37554	58215	58215	58214	32883	38390	28864	28727	42779	25583	25583	25581	50653	50946	28451	42634	42642	42639	42629	27316	43218	42637	28423	28423	28421	37003	36996	36996	42634
RW_MTL31_87_P1_AMC881_S87.fasta	29615	31925	8932	8935	8932	8932	8936	8931	2920	485	2283	20324	9031	4319	31654	27969	29618	7253	6478	7430	8866	19752	19742	19754	7623	8931	151	30927	10010	307	306	307	5459	31709	180	27000	27015	27004	26999	2541	9990	27007	1944	1947	1946	8778	8772	8772	27006
RW_MTL31_88_P1_AMC883_S88.fasta	29228	31944	8849	8851	8849	8849	8852	8847	2873	397	2198	20216	8970	4249	31587	28011	29233	7215	6457	7400	8758	19744	19736	19746	7615	8843	431	30949	9986	509	511	510	5448	31702	456	27117	27132	27121	27116	2498	9984	27116	1892	1894	1894	8670	8664	8664	27121
RW_MTL31_89_P1_AMC885_S89.fasta	42099	49676	6452	6455	6451	6449	6455	6445	12968	9797	12769	30587	6612	14616	46820	41665	42123	4916	4400	5121	6115	31840	31849	31843	5383	6759	9910	46242	333	8928	8927	8928	19532	46941	9972	40169	40179	40164	40161	9595	9935	40164	9090	9089	9088	6068	6065	6066	40161
RW_MTL31_90_P1_AMC887_S90.fasta	31995	38479	4227	4227	4224	4225	4228	4224	9728	7399	9635	22849	4044	11002	36732	32308	32010	3089	2740	3203	3783	24040	24043	24045	2290	4130	7616	35536	5386	6778	6778	6775	14670	36776	7586	30731	30751	30753	30736	7378	5624	30751	6856	6860	6855	3764	3758	3759	30742
RW_MTL31_91_P1_AMC889_S91.fasta	29625	31926	8940	8943	8940	8940	8944	8938	2926	490	2288	20330	9032	4324	31645	27967	29628	7257	6480	7436	8869	19755	19745	19757	7625	8934	152	30933	10017	310	310	310	5464	31705	182	27000	27015	27004	26996	2553	9995	27004	1946	1947	1947	8781	8774	8774	27006
RW_MTL31_92_P1_AMC892_S92.fasta	29351	32034	8903	8906	8903	8903	8906	8902	2910	475	2270	20265	9035	4307	31739	28054	29355	7262	6482	7436	8844	19735	19726	19738	7625	8905	93	31022	10025	296	297	296	5529	31788	175	27083	27097	27088	27081	2556	10022	27077	1951	1956	1955	8752	8748	8747	27086
RW_MTL31_93_P1_AMC894_S93.fasta	44505	52060	38233	38242	38238	38240	38237	38235	35965	28163	35834	61987	37874	41104	50828	44802	44523	31743	28386	32373	37542	58202	58200	58197	32883	38374	28858	28724	42766	25589	25590	25588	50653	50933	28452	42616	42622	42618	42609	27311	43204	42619	28419	28420	28418	36993	36986	36984	42615
RW_MTL31_94_P1_AMC896_S94.fasta	44530	52075	38243	38251	38248	38250	38247	38243	35969	28165	35838	61994	37883	41102	50837	44824	44548	31747	28398	32377	37547	58228	58228	58224	32893	38384	28861	28733	42779	25585	25585	25582	50649	50937	28452	42639	42646	42643	42635	27318	43217	42642	28421	28420	28417	36998	36991	36989	42639
RW_MTL31_95_P1_AMC898_S95.fasta	44506	52069	38238	38246	38243	38245	38243	38240	35963	28165	35831	61983	37881	41098	50832	44803	44527	31741	28386	32375	37540	58194	58193	58193	32885	38371	28855	28719	42772	25587	25587	25585	50648	50942	28450	42611	42618	42613	42606	27309	43209	42613	28417	28418	28414	36992	36985	36984	42609
RW_MTL31_96_P1_AMC901_S96.fasta	44459	51557	7614	7619	7617	7618	7619	7612	13770	10504	13581	32069	7384	15273	49775	44525	44485	5809	5043	6001	7262	33122	33129	33129	6097	7835	10626	48503	8612	9525	9523	9525	20582	49832	10650	42640	42654	42647	42630	10280	9220	42643	9558	9555	9553	7177	7173	7176	42645
RW_MTL31_97_P2_AMC903_S97.fasta	40503	47379	12663	12668	12661	12661	12668	12664	7902	4178	7109	29537	12668	6	45839	41199	40505	10685	9363	10820	12584	28723	28728	28724	10863	13037	4281	44615	14541	3885	3887	3885	11067	45854	4296	38891	38903	38896	38887	1757	15125	38879	3203	3204	3204	12272	12266	12266	38884
RW_MTL31_98_P2_AMC905_S98.fasta	43199	51281	7010	7019	7013	7010	7016	7012	14059	10006	13661	32004	6425	15795	48226	42830	43218	5074	4464	5221	6670	32477	32476	32478	5782	7090	10212	47511	8873	9201	9211	9201	21122	48122	10204	40526	40546	40528	40524	9990	9435	40536	9422	9427	9423	6598	6591	6593	40529
RW_MTL31_99_P2_AMC907_S99.fasta	40504	47381	12660	12665	12658	12658	12665	12661	7903	4178	7109	29531	12667	5	45836	41198	40508	10685	9361	10819	12586	28718	28724	28722	10863	13036	4278	44614	14542	3883	3885	3883	11062	45851	4294	38891	38901	38894	38887	1755	15126	38877	3201	3202	3202	12273	12267	12266	38883
Reference	43217	51285	7013	7023	7016	7013	7023	7017	14064	10012	13668	32005	6427	15802	48227	42832	43235	5079	4467	5226	6672	32480	32481	32483	5784	7096	10218	47517	8877	9209	9219	9206	21127	48122	10210	40530	40550	40532	40528	9996	9441	40540	9430	9434	9431	6601	6593	6596	40533
Max SNPS	122896
[truncated: 338 more columns]
